# Supplementary material for: Genome-wide identification, molecular evolution, and expression analysis of auxin response factor (ARF) gene family in Brachypodium distachyon L
Source: BMC Plant Biol. 2018 Dec 6;18:336. doi: 10.1186/s12870-018-1559-z (PMC6282295; doi:10.1186/s12870-018-1559-z)
Supplement: Supplementary file 1 — Table S1. The nomenclature, characteristics of ARF genes and their deduced proteins in seven representative plant species. Table S2. The parameters of conserved B3 and Auxin_resp domains from SMART and Pfam. Table S3 Sequences of primers for subcellular localization. Table S4. Amino acid sites of functional divergence between groups of ARFs subfamily. Table S5. Adaptive selection analysis of ARF genes using site-specific models. Table S6. cis-element analysis of 1500 bp nucleotide sequences data upstream of the translation initiation codon of ARF genes. Table S7. Sequences of primers for qRT-PCR. (XLSX 262 kb) [file 12870_2018_1559_MOESM1_ESM.xlsx]

## Sheet: Table S1
Table S1. The nomenclature, characteristics of ARF genes and their deduced proteins in seven representative plant species.
Lineage	Organism	Nnomenclature	Locus name	Chr	Locations on Chr.	Subgroup	Genomics Length	CDS Length	Protein Length	No. of Introns	Orientation	pI	MW
Monocots	Brachypodium distachyon	BdARF1	Bradi4g01730.1	Chr 04	1131758..1138275	Ib	6518	2661	886	13	F	5.7	98252.9
		BdARF2	Bradi1g32547.1	Chr 01	28025940..28031998	Ib	6059	2724	907	13	F	5.9	100362
		BdARF3	Bradi3g04920.1	Chr 03	3371628..3377762	Ib	6135	2748	915	13	F	5.61	101444
		BdARF4	Bradi5g25767.4	Chr 05	27052055..27060826	Ib	8772	2496	831	13	R	5.92	92805.9
		BdARF5	Bradi5g25157.1	Chr 05	26705154..26711610	Ib	6457	2868	955	13	R	5.98	105663
		BdARF6	Bradi3g45880.2	Chr 03	47904812..47912250	Ia	7439	2034	677	13	F	5.99	75490.9
		BdARF7	Bradi4g17410.1	Chr 04	18685924..18692290	Ia	6367	2553	850	13	F	6.49	93385.8
		BdARF8	Bradi5g10950.1	Chr 05	14525299..14533777	Ia	8479	1941	646	13	F	5.68	71904.1
		BdARF9	Bradi4g07470.1	Chr 04	6348357..6354846	Ia	6490	2451	816	13	F	6.39	90567.7
		BdARF10	Bradi2g59480.1	Chr 02	57219319..57224369	Ia	5051	2445	814	13	F	5.89	90695.5
		BdARF11	Bradi2g16610.1	Chr 02	14577502..14583758	II	6257	2193	730	10	R	8.23	79556.1
		BdARF12	Bradi2g50120.1	Chr 02	50083900..50088543	II	4644	1974	657	9	R	7.49	71095.4
		BdARF13	Bradi2g46190.1	Chr 02	46635705..46642753	II	7049	2094	697	10	R	6.96	76548.1
		BdARF14	Bradi2g08120.2	Chr 02	6517276..6521689	Ia	4414	2397	798	13	F	8.13	88282.2
		BdARF15	Bradi2g19867.1	Chr 02	17477650..17482967	II	5318	2076	691	10	R	7.09	75224.5
		BdARF16	Bradi3g28950.1	Chr 03	30769119..30773734	III	4616	2061	686	2	F	6.73	74768.1
		BdARF17	Bradi3g49320.1	Chr 03	50749938..50752526	III	2589	2085	694	2	F	7.08	74778.3
		BdARF18	Bradi5g15904.1	Chr 05	19425501..19428626	III	3126	2148	715	2	F	6.08	76459.8
		BdARF19	Bradi1g33160.1	Chr 01	28866037..28870134	III	4098	2121	706	2	F	7.9	75782
	Oryza sativa	OsARF1	LOC_Os01g13520.1	Chr 01	7546885..7551996	Ia	5112	2100	699	13	F	5.48	77502.4
		OsARF2	LOC_Os01g48060.1	Chr 01	27501563..27507096	II	5534	2169	722	10	R	6.74	79112.9
		OsARF3	LOC_Os01g54990.1	Chr 01	31617167..31623205	II	6039	2196	731	9	R	8.16	79583.6
		OsARF4	LOC_Os01g70270.1	Chr 01	40695642..40700998	Ia	5357	2427	808	13	F	6.07	90854.7
		OsARF6	LOC_Os02g06910.1	Chr 02	3486813..3492950	Ib	6138	2727	908	13	F	5.83	100847
		OsARF7	LOC_Os02g35140.1	Chr 02	21098150..21104225	Ia	6073	2037	678	13	F	5.99	74787.1
		OsARF8	LOC_Os02g41800.1	Chr 02	25133442..25136111	III	2670	2046	681	2	F	6.56	73843.5
		OsARF9	LOC_Os04g36054.1	Chr 04	22006216..22012023	Ia	5808	2022	673	13	F	5.64	74748.3
		OsARF10	LOC_Os04g43910.1	Chr 04	26013418..26016187	III	2770	2088	695	2	F	6.18	75244.7
		OsARF11	LOC_Os04g56850.1	Chr 04	33888004..33894393	Ib	6390	2868	955	13	R	5.93	105224
		OsARF12	LOC_Os04g57610.1	Chr 04	34278412..34285869	Ib	7458	2469	822	13	R	5.91	91314.4
		OsARF14	LOC_Os05g43920.1	Chr 05	25555850..25561791	II	5942	2100	699	9	F	6.4	75519.8
		OsARF15	LOC_Os05g48870.1	Chr 05	28034380..28039900	II	5521	2139	712	10	F	6.63	78079.8
		OsARF17	LOC_Os06g46410.1	Chr 06	28158507..28164559	Ib	6053	2754	917	13	R	5.85	101782
		OsARF18	LOC_Os06g47150.1	Chr 06	28586445..28590358	III	3914	2103	700	2	F	7.27	75882.2
		OsARF22	LOC_Os10g33940.1	Chr 10	18051860..18056913	III	5054	2097	698	2	F	6.48	75609.9
		OsARF23	LOC_Os11g32110.1	Chr 11	18935126..18941715	Ia	6590	2562	853	13	R	6.35	93983.6
		OsARF24	LOC_Os12g29520.1	Chr 12	17571537..17577896	Ia	6360	2526	841	13	R	6.31	92307.3
		OsARF25	LOC_Os12g41950.1	Chr 12	26002359..26008415	Ib	6057	2700	899	13	R	5.88	99861.9
		OsARF26	LOC_Os07g08540.1	Chr 07	4406706..4409901	III	3196	2289	762	4	F	6.6	85036.1
	Triticum aestivum	TaARF1	TraesCS1A01G156600.1	1AL	278141903..278145724		3822	2067	688	2	F	7.59	74442
		TaARF2	TraesCS1A01G334900.1	1AL	522229894..522234887		4994	2124	707	9	F	6.71	75723.65
		TaARF3	TraesCS1A01G396400.1	1AL	562316636..562321219		4584	2208	735	10	F	7.38	80391.01
		TaARF4	TraesCS2A01G309300.1	2AL	532491859..532496468		4610	1965	654	13	R	5.84	72518.71
		TaARF5	TraesCS2A01G491000.1	2AL	724297632..724302431		4800	2868	955	12	F	5.74	105516.87
		TaARF6	TraesCS2A01G547800.1	2AL	755769024..755775128		6105	2496	831	13	F	5.97	92548.40
		TaARF7	TraesCS2A01G567300.1	2AL	766151862..766156384		4523	1548	515	1	F	5.68	55849.05
		TaARF8	TraesCS3A01G159200.1	3AS	158467697..158471514		3818	2280	759	13	F	6.07	83727.44
		TaARF9	TraesCS3A01G246000.1	3AL	461786295..461791493		5199	2001	666	9	F	6.76	73516.76
		TaARF10	TraesCS3A01G292400.1	3AL	522271420..522277032		5613	1962	653	9	R	8.31	70308.68
		TaARF11	TraesCS3A01G442000.1	3AL	684040773..684045586		4814	2988	797	14	F	6.05	89229.85
		TaARF12	TraesCS3A01G449300.1	3AL	688689311..688693421		4111	2337	778	13	R	6.09	87222.43
		TaARF13	TraesCS5A01G038300.1	5AS	35627715..35632660		4946	2676	891	13	F	5.81	98346.90
		TaARF14	TraesCS6A01G113000.1	6AS	83251488..83258363		6876	3408	1135	13	F	5.93	126075.77
		TaARF15	TraesCS6A01G138600.1	6A	109983416..109988274		4859	2766	921	13	F	5.68	101611.50
		TaARF16	TraesCS6A01G222300.1	6AL	415905558..415907673		2116	2019	672	1	R	7.62	72907.06
		TaARF17	TraesCS7A01G160800.1	7AS	116872033..116877869		5837	3201	1066	12	F	5.95	118562.21
		TaARF18	TraesCS7A01G252000.1	7AS	236612094..236620292		8199	3180	1059	13	F	6.32	117600.29
		TaARF19	TraesCS7A01G416400.1	7AL	608398712..608406733		8022	3522	1173	13	R	6.11	130603.76
		TaARF20	TraesCS7A01G446900.1	7AL	641578371..641581354		2984	2106	701	2	R	8.15	75792.01
		TaARF21	TraesCS7A01G461700.1	7AL	657716427..657721535		5109	2730	909	13	R	5.88	100312.69
		TaARF22	TraesCS1B01G173700.1	1BL	310926572..310931299		4728	2784	691	3	F	7.60	74729.31
		TaARF23	TraesCS1B01G347900.1	1BL	577605524..577611921		6398	1995	664	8	F	9.18	71839.96
		TaARF24	TraesCS1B01G424700.1	1BL	649049859..649055374		5516	2646	742	10	F	6.97	81014.74
		TaARF25	TraesCS2B01G326400.1	2BL	466190155..466194685		4531	1965	654	13	R	5.77	72581.72
		TaARF26	TraesCS2B01G397300.1	2BL	563921743..563924100		2358	2127	708	2	R	6.37	76213.66
		TaARF27	TraesCS2B01G519200.1	2BL	714128098..714133008		4911	2865	954	12	F	5.81	105295.53
		TaARF28	TraesCS2B01G578500.1	2BL	766557477..766568923		11447	3048	833	15	F	5.88	92703.60
		TaARF29	TraesCS3B01G190100.1	3B	202574443..202578356		3914	2277	758	13	F	6.15	83510.22
		TaARF30	TraesCS3B01G327000.1	3B	527654466..527661141		6676	1983	660	9	R	8.46	71267.76
		TaARF31	TraesCS3B01G475800.1	3B	724737622..724741641		4020	2391	796	13	F	6.05	89098.72
		TaARF32	TraesCS3B01G486000.1	3B	732615038..732619473		4436	2475	824	14	R	5.90	92031.11
		TaARF33	TraesCS5B01G039800.1	5BS	44776574..44782790		6217	3910	891	13	F	5.77	98340.93
		TaARF34	TraesCS6B01G141300.1	6BS	140597812..140603074		5263	3150	1049	11	R	6.06	117313.73
		TaARF35	TraesCS6B01G167100.1	6BS	175338221..175343059		4839	2784	927	13	F	5.62	102436.45
		TaARF36	TraesCS6B01G258800.1	6BL	466695618..466698080		2463	2244	747	2	F	8.65	80658.91
		TaARF37	TraesCS7B01G065800.1	7BS	71361800..71367659		5860	3198	1065	12	F	6.05	118480.15
		TaARF38	TraesCS7B01G138900.1	7BS	174568477..174573448		4972	2838	945	12	R	6.54	105830.07
		TaARF39	TraesCS7B01G316600.1	7BL	565909270..565917298		8029	3525	1174	13	R	6.22	130822.16
		TaARF40	TraesCS7B01G346700.1	7BL	602938357..602941206		2850	2085	694	2	F	7.91	75181.42
		TaARF41	TraesCS7B01G363100.1	7BL	625296633..625301664		5032	2730	909	13	R	5.93	100157.53
		TaARF42	TraesCS1D01G155100.1	1DL	217142999..217146858		3860	2067	688	2	F	7.59	74323.82
		TaARF43	TraesCS1D01G337400.1	1DL	427148867..427153701		4835	2227	698	9	F	6.46	75056.89
		TaARF44	TraesCS1D01G404400.1	1DL	469215517..469220344		4828	2656	735	10	F	7.16	80358.03
		TaARF45	TraesCS2D01G307600.1	2DL	394536499..394541014		4516	1965	654	13	R	5.70	72521.72
		TaARF46	TraesCS2D01G376600.1	2DL	480776280..480778677		2398	2145	714	2	R	6.25	76416.02
		TaARF47	TraesCS2D01G491200.1	2DL	589973755..589978548		4794	2865	954	12	F	5.83	105309.69
		TaARF48	TraesCS2D01G548900.1	2DL	624361783..624369474		7692	3040	833	15	F	5.88	92632.52
		TaARF49	TraesCS2D01G577800.1	2DL	640997725..641002356		4632	1542	513	1	F	5.42	55343.50
		TaARF50	TraesCS3D01G166700.1	3DS	140766103..140769927		3825	2277	758	13	F	6.07	83574.26
		TaARF51	TraesCS3D01G245400.1	3DL	341503596..341512281		8686	2133	710	10	R	6.48	77913.40
		TaARF52	TraesCS3D01G292100.1	3DL	401894025..401899417		5393	2082	693	9	R	8.70	74303.17
		TaARF53	TraesCS3D01G434700.1	3DL	547298217..547302231		4015	2391	796	13	F	6.05	89043.58
		TaARF54	TraesCS3D01G442000.1	3DL	551998779..552003241		4463	2523	840	14	R	6.12	93665.99
		TaARF55	TraesCS5D01G045700.1	5DS	44908071..44913085		5015	2679	892	13	F	5.74	98374.86
		TaARF56	TraesCS6D01G102300.1	6DS	65497974..65505702		7729	4290	1129	13	R	5.93	125319.06
		TaARF57	TraesCS6D01G127600.1	6DS	91517263..91522094		4832	2778	925	13	F	5.61	102310.30
		TaARF58	TraesCS6D01G212700.1	6DL	301268010..301270520		2511	2310	769	2	F	8.65	83017.57
		TaARF59	TraesCS7D01G161900.1	7DS	112046247..112052092		5846	3198	1065	12	F	6.00	118374.09
		TaARF60	TraesCS7D01G250100.1	7DS	222138867..222145006		6140	3195	1064	13	F	6.27	118248.89
		TaARF61	TraesCS7D01G409700.1	7DL	528133169..528142840		9672	5028	1175	14	R	6.16	130932.17
		TaARF62	TraesCS7D01G436800.1	7DL	556120912..556123822		2911	2088	695	2	F	8.13	75250.55
		TaARF63	TraesCS7D01G449900.1	7DL	568949472..568952883		3412	2181	726	8	R	6.06	80018.82
	Setaria italica	SiARF1	Seita.4G262300.1	Scaffold 4	38057919..38064263	Ib	6345	2742	913	13	F	5.95	100746
		SiARF2	Seita.3G394000.1	Scaffold 3	49527955..49534308	Ib	6354	2694	897	13	F	5.66	98857.8
		SiARF3	Seita.1G077200.1	Scaffold 1	6988237..6994473	Ib	6237	2724	907	13	R	5.45	99698.9
		SiARF4	Seita.3G020000.1	Scaffold 3	1162915..1171149	Ib	8235	2448	815	13	F	5.88	90792.8
		SiARF5	Seita.3G028100.1	Scaffold 3	1711500..1718231	Ib	6732	2814	937	12	R	5.79	103131
		SiARF6	Seita.1G195500.1	Scaffold 1	27687425..27693427	Ia	6003	2022	673	13	R	5.76	74918.3
		SiARF7	Seita.7G108100.1	Scaffold 7	20883066..20888476	Ia	5411	1992	663	13	F	5.59	73423.8
		SiARF8	Seita.3G321500.1	Scaffold 3	40156717..40163068	Ia	6352	2526	841	13	F	6.25	92737.9
		SiARF9	Seita.5G438100.1	Scaffold 5	45465923..45471577	Ia	5655	2430	809	13	F	6.01	90775.7
		SiARF10	Seita.8G135700.1	Scaffold 8	26264640..26270855	Ia	6216	2436	811	12	R	6.6	90033.3
		SiARF11	Seita.5G004300.1	Scaffold 5	322788..327036	Ia	4249	2064	687	11	R	5.59	76878.8
		SiARF12	Seita.5G321300.1	Scaffold 5	37047017..37052916	II	5900	2058	685	9	R	6.84	74769.3
		SiARF13	Seita.3G179300.1	Scaffold 3	13481507..13487361	II	5855	2034	677	9	R	6.61	74050.2
		SiARF14	Seita.9G219800.1	Scaffold 9	16301628..16306053	III	4426	2055	684	2	R	6.71	74705
		SiARF15	Seita.1G241500.1	Scaffold 4	31927733..31930605	III	2873	2361	786	2	F	9	84320.8
		SiARF16	Seita.4G257800.1	Scaffold 4	37696236..37700051	III	3816	2061	686	2	F	7.05	74697.1
		SiARF17	Seita.5G265200.1	Scaffold 5	32737893..32742338	II	4446	2100	699	9	R	6.15	77033.1
		SiARF18	Seita.7G169600.1	Scaffold 7	25114768..25117902	III	3135	2250	749	1	F	7.09	80755.3
	Zea mays	ZmARF3	GRMZM2G081158_T01	Chr 01	173434033..173442028	Ib	7996	2694	897	13	R	5.84	98369.2
		ZmARF5	GRMZM2G153233_T01	Chr 01	230778452..230782861	III	4410	2046	681	2	R	8.08	74543
		ZmARF6	GRMZM2G078274_T01	Chr 02	2271404..2278936	Ib	7533	2454	817	13	F	5.95	90993.1
		ZmARF7	GRMZM2G034840_T02	Chr 02	3342917..3348862	Ib	5946	2811	936	12	F	5.78	102930
		ZmARF9	GRMZM2G017187_T02	Chr 02	48136356..48141220	Ia	4865	1974	657	13	R	5.84	72950.4
		ZmARF10	GRMZM2G475263_T01	Chr 03	1552587..1556524	Ia	3938	2061	686	12	R	5.92	76716.5
		ZmARF12	GRMZM2G073750_T01	Chr 03	123881899..123888098	Ib	6200	2667	888	13	R	5.73	97844.6
		ZmARF13	GRMZM2G338259_T01	Chr 03	156523911..156529660	Ia	5750	2469	822	14	R	6.45	91852.9
		ZmARF14	GRMZM2G056120_T01	Chr 03	196638145..196644110	II	5966	2067	688	9	F	6.89	74991.8
		ZmARF15	GRMZM2G437460_T01	Chr 03	210346707..210354283	II	7577	2127	708	9	F	6.67	77967.8
		ZmARF16	GRMZM2G378580_T01	Chr 04	23549135..23554591	Ia	5457	2553	850	13	R	6.56	93150.7
		ZmARF18	GRMZM2G081406_T01	Chr 04	143829841..143832631	III	2791	2070	689	1	F	6.91	73685
		ZmARF19	GRMZM2G028980_T01	Chr 04	237016081..237022029	Ib	5949	2745	914	13	R	5.7	100943
		ZmARF20	GRMZM2G159399_T01	Chr 05	27964682..27969438	III	4757	1935	644	2	R	6.52	70964
		ZmARF22	AC207656.3_FGT002	Chr 05	49282509..49284911	III	2403	2151	716	2	F	6.67	77519.9
		ZmARF23	GRMZM2G317900_T01	Chr 05	57456264..57463575	Ib	7312	2928	975	12	F	6.17	107538
		ZmARF25	GRMZM2G702026_T01	Chr 05	173850054..173855670	Ia	5617	2034	677	13	R	5.93	75129.4
		ZmARF26	GRMZM2G390641_T01	Chr 06	89284779..89287980	III	3202	2103	700	2	R	7.16	75511.4
		ZmARF27	GRMZM2G441325_T01	Chr 06	158843020..158849266	II	6247	2043	680	9	F	6.4	73940.9
		ZmARF28	GRMZM2G030710_T01	Chr 06	164719893..164724710	II	4818	2211	736	10	F	7.87	80418.4
		ZmARF29	GRMZM2G116557_T04	Chr 08	159642101..159646951	Ia	4851	2439	812	13	R	6.17	90884.9
		ZmARF32	GRMZM2G006042_T03	Chr 10	13788472..13794457	Ia	5986	2481	826	14	R	7.13	91139.3
		ZmARF34	GRMZM2G086949_T01	Chr 10	146553165..146558259	Ib	5095	2877	958	12	R	6.03	105292
		ZmARF37	GRMZM2G073750_T01	Chr 03	123881899..123888098	Ib	6200	2667	888	13	R	5.73	97844.6
		ZmARF38	GRMZM5G874163_T03	Chr 08	173768820..173775129	II	6310	2052	683	9	F	6.68	74119.8
	Sorghum bicolor	SbARF1	Sobic.001G217300.1	Chr 01	20193885..20198737	III	4853	3843	689	13	R	6.49	75404.9
		SbARF2	Sobic.002G290600.1	Chr 02	66893100..66895299	III	2200	2200	663	2	R	8.22	72693.2
		SbARF3	Sobic.003G003800.1	Chr 03	386717..391211	Ia	4495	3606	688	12	R	5.97	76895.1
		SbARF4	Sobic.003G251700.1	Chr 03	58973933..58980788	II	6856	4764	702	9	R	5.99	77003.7
		SbARF5	Sobic.003G298600.1	Chr 03	62993078..62999319	II	6242	5072	685	9	R	6.75	74378
		SbARF6	Sobic.003G411900.1	Chr 03	71918718..71925752	Ia	7035	4329	810	13	F	6.04	90774.6
		SbARF8	Sobic.004G051900.1	Chr 04	4197276..4203457	Ib	6128	4833	911	13	F	5.51	100418
		SbARF9	Sobic.004G178500.1	Chr 04	53078768..53084929	Ia	6162	5007	672	13	R	5.87	74930.2
		SbARF10	Sobic.004G221400.1	Chr 04	57172865..57175577	III	2713	2295	708	2	F	6.63	76087.9
		SbARF11	Sobic.005G132000.1	Chr 05	57386048..57393630	Ia	7583	6942	815	12	R	6.32	90621.1
		SbARF12	Sobic.006G089500.1	Chr 06	45934300..45941915	Ia	7616	6415	661	13	F	5.8	73201.8
		SbARF13	Sobic.006G149600.1	Chr 06	51105992..51108790	III	2799	2410	722	2	F	8.27	78108.2
		SbARF14	Sobic.006G255300.1	Chr 06	59259860..59266545	Ib	6686	5280	946	12	R	5.85	103750
		SbARF15	Sobic.006G262100.1	Chr 06	59708061..59715686	Ib	7026	6053	819	13	F	5.94	91051.2
		SbARF18	Sobic.008G096000.1	Chr 08	45231678..45237932	Ia	6255	5370	839	13	R	6.27	92454
		SbARF19	Sobic.008G169400.1	Chr 08	60367853..60373737	Ib	5885	4913	895	13	R	5.65	98609.5
		SbARF20	Sobic.009G196900.1	Chr 09	54743400..54749313	II	5914	4841	676	9	F	6.23	73463.6
		SbARF21	Sobic.009G231800.1	Chr 09	57188679..57194389	II	5711	4813	739	10	F	7.58	80854.1
		SbARF23	Sobic.010G229000.1	Chr 10	57181057..57189509	Ib	8453	5111	919	13	R	5.95	101692
		SbARF24	Sobic.010G236300.1	Chr 10	57881858..57885395	III	3538	2896	709	2	F	7.37	76700.2
		SbARF26	Sobic.009G231800.1	Chr 09	57188679..57194389	II	5711	4813	739	10	F	7.58	80854.1
Dicots	Arabidopsis thaliana	AtARF1	AT1G59750.1	Chr 01	21979384..21984413	Ia	5030	1998	665	13	F	5.84	73667.6
		AtARF2	AT5G62000.1	Chr 05	24910358..24915210	Ia	4853	2580	859	13	F	6.18	95700.9
		AtARF3	AT2G33860.1	Chr 02	14325269..14328978	II	3710	1827	608	9	R	6.5	66605.6
		AtARF4	AT5G60450.1	Chr 05	24308322..24312698	II	4377	2367	788	11	R	6.01	87284.2
		AtARF5	AT1G19850.1	Chr 01	6886879..6891374	Ib	4496	2709	902	12	F	5.68	99650.3
		AtARF6	AT1G30330.2	Chr 01	10685822..10690838	Ib	5017	2808	935	13	R	5.98	103257
		AtARF8	AT5G37020.1	Chr 05	14630028..14634387	Ib	4360	2436	811	13	F	5.89	90148.1
		AtARF9	AT4G23980.1	Chr 04	12451277..12455014	Ia	3738	1917	638	13	F	6.5	72277.9
		AtARF10	AT2G28350.1	Chr 02	12114331..12116848	III	2518	2082	693	3	F	7.63	76720.9
		AtARF11	AT2G46530.3	Chr 02	19105112..19108331	Ia	3220	1869	622	13	F	7.17	69663.4
		AtARF14	AT1G35540.1	Chr 01	13108634..13111700	Ia	3067	1818	605	13	F	6.5	68618.2
		AtARF16	AT4G30080.1	Chr 04	14703201..14706336	III	3136	2013	670	2	R	6.95	73978.8
		AtARF17	AT1G77850.1	Chr 01	29272313..29275419	III	3107	1785	685	1	F	5.5	63742
		AtARF18	AT3G61830.1	Chr 03	22887889..22891435	Ia	3547	1805	602	13	F	5.77	67662.4
		AtARF21	AT1G34410.1	Chr 01	12577722..12580824	Ia	3103	1821	606	13	F	8.61	68778.7
		AtARF22	AT1G34390.1	Chr 01	12556005..12559082	Ia	3078	1797	698	13	F	5.83	67733.2

## Sheet: Table S2A
Table S2. The parameters of conserved B3 and Auxin_resp domains from SMART and Pfam.
A. The parameters of conserved B3 and Auxin_resp domain from SMART.
Lineage	Organism	Nnomenclature	Protein length	B3 Domain			Auxin_resp domain			AUX IAA domain
				Start amino acid	End amino acid	E-Value	Start amino acid	End amino acid	E-Value	Start amino acid	End amino acid	E-Value
Monocots	Brachypodium distachyon	BdARF1	886	122	224	1.36e-21	248	331	4.1e-33	723	843	2.7e-08
		BdARF2	907	135	237	3.17e-22	261	344	8e-36	756	866	3.7e-10
		BdARF3	915	134	236	5.61e-23	260	343	2.3e-37	820	874	5.9e-08
		BdARF4	831	137	239	3.65e-22	263	346	8.6e-34	707	823	1.9e-09
		BdARF5	955	144	246	6.25e-21	270	352	3.1e-36	748	942	6.5e-12
		BdARF6	677	127	229	9.19e-19	253	335	1.3e-34	514	593	2.5e-06
										583	637	2.3e-07
		BdARF7	850	145	247	3.4e-22	271	353	1.5e-37	758	813	1.1e-09
		BdARF8	646	128	230	1.54e-20	254	339	3.8e-34	502	627	6.6e-15
		BdARF9	816	136	238	6.86e-18	262	344	1e-36	741	795	2.1e-08
		BdARF10	814	127	229	4.67e-20	253	334	3.7e-33	660	784	3.3e-12
		BdARF11	730	175	277	9.48e-21	301	382	1.8e-33
		BdARF12	657	132	234	3.35e-21	258	339	3.5e-32
		BdARF13	697	138	240	2.72e-21	264	345	1.3e-29
		BdARF14	798	215	317	3.86e-12	341	422	1.8e-24	663	737	6.8e-07
		BdARF15	691	134	236	1.44e-20	280	356	1.5e-25
		BdARF16	686	121	223	4.06e-20	277	360	1.4e-36
		BdARF17	694	123	225	1.52e-19	276	359	2e-35
		BdARF18	715	126	233	9.27e-15	286	369	5e-35
		BdARF19	706	136	238	2.33e-20	299	382	2.7e-35
	Oryza sativa	OsARF1	699	122	224	5.33e-15	248	329	2.5e-31	565	640	1.4e-09
		OsARF2	722	147	249	1.17e-20	273	358	1.9e-26
		OsARF3	731	191	293	1.29e-22	317	398	1.4e-33
		OsARF4	808	129	231	7.58e-20	255	336	1.1e-36	728	783	8.4e-11
		OsARF6	908	134	236	1.61e-23	260	343	1.5e-36	756	867	3.1e-10
		OsARF7	678	128	230	7.18e-21	254	336	6.7e-37	430	639	2.3e-15
		OsARF8	681	120	222	1.3e-18	271	354	2.9e-35
		OsARF9	673	126	228	4.93e-19	252	337	2.1e-34	515	591	4.2e-08
										587	638	3.5e-10
		OsARF10	695	121	223	1.87e-19	276	359	2.4e-33
		OsARF11	955	143	245	6.25e-21	269	351	1.9e-36	733	943	6.5e-13
		OsARF12	822	139	241	6.8e-22	265	348	1.6e-32	694	814	1.3e-07
		OsARF14	699	133	247	4.29e-19	271	352	2.1e-27
		OsARF15	712	142	244	1.02e-20	268	349	1.3e-33
		OsARF17	917	134	236	8.64e-24	260	343	1.7e-36	760	876	8.9e-11
		OsARF18	700	128	230	1.63e-19	292	375	1.5e-34
		OsARF22	698	128	230	8.13e-20	288	371	1.2e-35
		OsARF23	853	149	251	4.81e-22	275	357	1.8e-38	698	816	2.6e-13
		OsARF24	841	148	250	4.81e-22	274	356	8.6e-37	683	804	3.3e-14
		OsARF25	899	132	234	3.7e-23	258	341	1.2e-36
		OsARF26	762	124	223	8.34e-08	555	637	4.2e-11
				442	542	0.00414
	Triticum aestivum	TaARF1	688	121	223	4.06e-20	278	361	3.9e-33
		TaARF2	707	138	240	1.34e-20	264	345	4.3e-28
		TaARF3	735	179	281	2.06e-21	305	386	4.7e-32
		TaARF4	654	124	226	1.87e-19	250	335	2.3e-31	571	623	5.8e-08
		TaARF5	955	148	250	3.35e-21	274	356	3e-33	737	942	2.5e-10
		TaARF6	831	133	235	3.91e-22	259	342	1.3e-31	703	823	8.7e-07
		TaARF7	515	110	212	2.88e-11	241	326	7.4e-13
		TaARF8	759	178	280	4.1e-16	304	385	6.7e-28	586	698	6.5e-07
		TaARF9	666	134	236	3.08e-20	260	341	1.3e-28
		TaARF10	653	127	229	1.7e-22	253	334	9.9e-30
		TaARF11	797	126	228	4.67e-20	253	333	4.9e-34	644	767	1.8e-12
		TaARF12	778	89	187	7.29e-22	211	292	1.5e-32	618	697	1.4e-05
										684	739	2.3e-08
		TaARF13	891	131	233	2.21e-21	257	340	1.2e-33	729	847	1.4e-08
		TaARF14	1135	132	234	5.36e-20	258	341	7.6e-33	962	1091	4.2e-08
		TaARF15	921	135	232	1.73e-23	256	339	1.5e-34	761	880	5.3e-08
		TaARF16	672	123	225	7.3e-31	268	351	7.3e-31
		TaARF17	1066	128	230	4.3e-35	254	336	4.3e-35
		TaARF18	1059	130	232	1.56e-33	256	339	1.56e-33	918	1035	4e-09
		TaARF19	1173	146	248	2.6e-33	272	355	2.6e-33	1019	1128	3.2e-10
		TaARF20	701	126	228	3.7e-33	286	369	3.7e-33
		TaARF21	909	135	237	2e-33	261	344	2e-33	749	861	3.8e-08
		TaARF22	691	124	226	4e-33	281	364	4e-33
		TaARF23	664	98	200	6.5e-27	224	305	6.5e-27
		TaARF24	742	186	288	1.5e-31	312	393	1.5e-31
		TaARF25	654	124	226	1.4e-31	250	335	1.4e-31	570	623	4.3e-08
		TaARF26	708	127	229	1.2e-33	272	355	1.2e-33
		TaARF27	954	149	250	3e-33	274	356	3e-33	741	941	4.2e-10
		TaARF28	833	136	238	1.3e-31	262	345	1.3e-31	705	825	8.7e-07
		TaARF29	758	177	279	6.7e-28	303	384	6.7e-28	582	699	6.8e-07
		TaARF30	660	127	229	5.6e-30	253	334	5.6e-30
		TaARF31	796	126	228	4.9e-34	252	333	4.9e-34	644	766	1.8e-12
		TaARF32	824	132	234	2.7e-32	258	339	2.7e-32	666	733	1.7e-05
										731	785	2.6e-08
		TaARF33	891	131	233	1.2e-33	257	340	1.2e-33	729	847	1.1e-08
		TaARF34	1049	50	152	6.9e-33	176	259	6.9e-33	876	1005	3.8e-08
		TaARF35	927	136	238	1.6e-34	262	345	1.6e-34	766	886	2e-08
		TaARF36	747	179	281	2.2e-31	324	407	2.2e-31
		TaARF37	1065	127	229	4.3e-35	253	335	4.3e-35	986	1039	1.6e-07
		TaARF38	945	34	136	1.3e-33	160	243	1.3e-33	805	921	3.1e-09
		TaARF39	1174	146	248	2.6e-33	272	355	2.6e-33	1004	1129	5e-10
		TaARF40	694	124	226	3.7e-33	283	366	3.7e-33
		TaARF41	909	135	237	1.6e-33	261	344	1.6e-33	749	861	3.8e-08
		TaARF42	688	121	223	3.9e-33	278	361	3.9e-33
		TaARF43	698	133	235	1.7e-27	259	340	1.7e-27
		TaARF44	735	179	281	4.4e-32	305	386	4.4e-32
		TaARF45	654	124	226	2.4e-31	250	335	2.4e-31	570	623	5.5e-08
		TaARF46	714	130	232	3.7e-33	276	359	3.7e-33
		TaARF47	954	149	250	3e-33	274	356	3e-33	746	941	5.2e-10
		TaARF48	833	136	238	1.3e-31	262	345	1.3e-31	705	825	8.7e-07
		TaARF49	513	108	210	3.5e-13	239	325	3.5e-13
		TaARF50	758	177	279	6.7e-28	303	384	6.7e-28	583	697	2.5e-07
		TaARF51	710	138	240	3.6e-28	264	345	3.6e-28
		TaARF52	693	167	269	1.7e-29	293	374	1.7e-29
		TaARF53	796	126	228	4.9e-34	252	333	4.9e-34	643	766	1.6e-12
		TaARF54	840	131	233	1.7e-32	257	338	1.7e-32	665	733	1.7e-05
										730	785	1.4e-08
		TaARF55	892	131	233	1.2e-33	257	340	1.2e-33	729	847	3.5e-08
		TaARF56	1129	132	234	7.6e-33	258	341	7.6e-33	959	1085	4.3e-08
		TaARF57	925	134	236	1.6e-34	260	343	1.6e-34	830	884	2.9e-05
		TaARF58	769	198	300	2.3e-31	343	426	2.3e-31
		TaARF59	1065	127	229	4.3e-35	253	335	4.3e-35	910	1039	1.8e-09
		TaARF60	1064	130	232	1.5e-33	256	339	1.5e-33	923	1040	6.6e-09
		TaARF61	1175	147	249	2.6e-33	273	356	2.6e-33	1021	1130	5.6e-10
		TaARF62	695	123	225	3.7e-33	283	366	3.7e-33
		TaARF63	726	7	55	1.2e-33	79	162	1.2e-33	625	679	2.2e-05
	Setaria italica	SiARF1	913	134	236	9.92e-24	260	343	5.6e-37	766	871	9.7e-11
		SiARF2	897	129	231	4.89e-23	255	338	1.2e-36	733	853	6.8e-10
		SiARF3	907	134	236	7.52e-24	260	343	2.4e-36	751	866	3e-10
		SiARF4	815	133	235	3.91e-22	259	342	1.1e-35
		SiARF5	937	143	245	4.42e-21	269	351	7.8e-34	808	924	4.5e-11
		SiARF6	673	123	225	6.6e-20	249	334	4.2e-35	407	590	1.5e-08
										581	634	3.8e-08
		SiARF7	663	128	230	1.74e-19	254	339	5e-34	516	640	4.7e-15
		SiARF8	841	147	249	3.59e-21	273	355	1e-35	752	803	2.7e-08
		SiARF9	809	129	231	8.38e-22	255	336	3.3e-36	664	788	6.4e-16
		SiARF10	811	112	214	1.18e-21	238	320	3e-35	663	777	2.3e-14
		SiARF11	687	116	218	2.16e-15	242	323	1.9e-30	560	628	4.5e-08
		SiARF12	685	128	230	1.48e-22	254	335	4.9e-28
		SiARF13	677	130	232	1.46e-21	256	337	4.5e-28
		SiARF14	684	119	221	4.06e-20	275	358	4.6e-36
		SiARF15	786	212	314	6.07e-19	367	450	3e-33
		SiARF16	686	124	226	1.63e-19	281	364	3.8e-35
		SiARF17	699	157	259	3.35e-21	283	364	1.5e-29
		SiARF18	749	156	258	3.48e-19	306	389	2.9e-32
	Zea mays	ZmARF3	897	129	231	2.81e-23	255	338	3.1e-34	733	853	2.4e-06
		ZmARF5	681	115	217	5.36e-20	271	354	2.3e-36
		ZmARF6	817	133	235	1.44e-20	259	342	5e-32	701	808	2.1e-07
		ZmARF7	936	144	246	3.35e-21	270	352	3.3e-32	821	924	1.3e-08
		ZmARF9	657	125	227	1.3e-18	251	336	1.3e-34	406	637	6.1e-13
		ZmARF10	686	119	221	1.61e-14	245	326	5.5e-29	391	669	1.5e-08
		ZmARF12	888	129	231	3.01e-23	255	338	9.8e-36	725	845	4.8e-10
		ZmARF13	822	128	230	8.38e-22	254	335	7e-34	662	773	2.6e-11
		ZmARF14	688	128	230	9.77e-23	254	335	1.5e-27
		ZmARF15	708	147	249	2.37e-21	273	354	5.5e-32
		ZmARF16	850	149	251	1.92e-21	275	357	2e-34	683	807	7.2e-12
		ZmARF18	689	125	227	3.25e-19	277	360	7.4e-35
		ZmARF19	914	134	236	1.7e-22	260	343	3.3e-36	757	872	3.2e-10
		ZmARF20	644	118	220	1e-19	274	357	9.7e-36
		ZmARF22	716	114	216	1.63e-19	280	363	8.5e-35
		ZmARF23	975	100	202	2.03e-20	226	309	3.9e-33
		ZmARF25	677	122	224	7.58e-20	248	333	2e-35	503	592	8.4e-09
										583	636	3.4e-09
		ZmARF26	700	121	223	1.15e-19	280	363	1.8e-35
		ZmARF27	680	130	232	1.46e-21	256	337	1.2e-28
		ZmARF28	736	166	268	1.18e-21	292	373	1.9e-31
		ZmARF29	812	127	229	5.08e-21	253	334	4e-36	658	732	1.9e-07
		ZmARF32	826	147	249	3.59e-21	273	355	2.4e-35	718	769	1.8e-08
		ZmARF34	958	143	258	5.36e-20	282	364	2.5e-34	826	946	6.6e-11
		ZmARF37	888	129	231	3.01e-23	255	338	9.8e-36	725	845	4.8e-10
		ZmARF38	683	128	230	9.77e-23	254	335	2.8e-28
	Sorghum bicolor	SbARF1	689	124	226	4.06e-20	280	363	2.3e-36
		SbARF2	663	143	245	7.03e-15	276	359	7e-30
		SbARF3	688	116	218	4.71e-16	242	323	7.7e-30
		SbARF4	702	146	248	2.37e-21	272	353	6.5e-32
		SbARF5	685	128	230	1.48e-22	254	335	3.3e-26
		SbARF6	810	128	230	8.38e-22	254	335	6.9e-34	667	740	4.8e-06
										734	789	6.8e-08
		SbARF8	911	134	236	9.26e-24	260	343	2.6e-36	741	869	2.7e-10
		SbARF9	672	122	224	7.58e-20	248	333	1.7e-35	405	589	7.9e-09
										580	633	1.2e-09
		SbARF10	708	121	223	3.25e-19	273	356	4.7e-34
		SbARF11	815	112	214	1.59e-22	238	320	8.3e-32	723	778	7.4e-08
		SbARF12	661	129	231	2.46e-19	255	340	1.4e-34	430	641	3.3e-13
		SbARF13	722	167	269	1.32e-19	302	385	1.1e-30
		SbARF14	946	143	245	3.35e-21	269	351	1.9e-34	881	934	2.3e-10
		SbARF15	819	135	237	3.91e-22	261	344	1.6e-32	702	810	2.1e-07
		SbARF18	839	145	247	6.25e-21	271	353	2.2e-36	749	800	1.3e-08
		SbARF19	895	129	231	3.22e-23	255	338	1.4e-36
		SbARF20	676	132	234	2.21e-21	258	339	1.3e-24
		SbARF21	739	171	273	2.54e-21	297	378	1e-33
		SbARF23	919	135	237	8.06e-24	261	344	6.4e-37	823	878	1.5e-07
		SbARF24	709	128	230	1.63e-19	295	378	2.8e-35
		SbARF26	739	171	273	2.54e-21	297	378	1e-33
Dicots	Arabidopsis thaliana	AtARF1	665	124	226	7.47e-19	250	332	1.1e-36	512	633	9.9e-14
		AtARF2	859	164	266	1.9e-20	290	372	1e-39	620	824	6.8e-13
		AtARF3	608	159	261	8.84e-21	285	367	1.3e-32
		AtARF4	788	177	279	2.06e-21	302	384	3.7e-36	626	753	1.7e-07
		AtARF5	902	158	260	4.32e-24	284	367	3.8e-34	764	883	7.5e-12
		AtARF6	935	129	231	9.12e-23	255	338	3.8e-36	761	887	1.7e-10
		AtARF8	811	126	228	1.34e-20	252	335	2.4e-34
		AtARF9	638	116	218	2.24e-22	242	321	1.9e-35	391	613	4.4e-15
		AtARF10	693	115	217	5.75e-20	277	360	1.2e-34
		AtARF11	622	145	247	1.07e-19	271	350	3e-31	480	600	1.4e-17
		AtARF14	605	126	228	3.79e-20	252	331	3e-29	481	556	4.2e-09
		AtARF16	670	120	222	3.35e-21	279	362	1.2e-33
		AtARF17	685	119	221	5.66e-19	274	356	1.1e-26
		AtARF18	602	128	230	4.29e-19	254	333	1.9e-31	463	528	3.5e-10
										525	579	1.5e-08
		AtARF21	606	126	228	1.15e-19	252	331	1.6e-30	482	557	4.3e-09
		AtARF22	698	126	226	1.72e-18	250	329	1.1e-30	480	555	4.2e-08
										545	593	4.4e-08

## Sheet: Table S2B
B. The parameters of conserved ARF domain from Pfam.
Lineage	Organism	Nnomenclature	Protein length	Family	Description	Alignment		Envelope		HMM		HMM Length	Bit Score	E-Value
						Start	End	Start	End	Start	End
Monocots	Brachypodium distachyon	BdARF1	886		B3	122	222	122	224	1	99	104	75.4	2.3e-21
					Auxin_resp	248	331	248	331	1	83	84	113.4	4e-33
					AUX_IAA	750	838	723	843	126	234	109	33.9	2.7e-08
		BdARF2	907		B3	135	236	135	237	1	100	105	79	1.8e-22
					Auxin_resp	261	344	261	344	1	83	84	114.7	1.6e-33
					AUX_IAA	771	861	756	866	125	235	111	33	4.9e-08
		BdARF3	915		B3	134	235	134	236	1	100	105	78.2	3.1e-22
					Auxin_resp	260	343	260	343	1	83	84	117.9	1.5e-34
					AUX_IAA	780	869	769	874	126	235	110	32.5	7.1e-08
		BdARF4	831		B3	137	238	137	239	1	100	105	75.9	1.7e-21
					Auxin_resp	263	346	263	346	1	83	84	108.6	1.2e-31
					AUX_IAA	726	819	715	823	123	236	114	31.4	1.5e-07
		BdARF5	955		B3	144	245	144	246	1	100	106	73.2	1.1e-20
					Auxin_resp	270	352	270	352	1	83	83	116.5	4.3e-34
					AUX_IAA	848	938	736	941	126	236	111	39.6	4.8e-10
		BdARF6	677		B3	127	227	127	228	1	99	105	69.4	1.7e-19
					Auxin_resp	253	335	253	335	1	83	83	117.9	1.5e-34
					AUX_IAA	536	582	514	590	125	165	47	27.3	2.8e-06
					AUX_IAA	593	637	582	637	196	240	45	30.5	2.7e-07
		BdARF7	850		B3	145	246	145	247	1	100	106	77.1	6.8e-22
					Auxin_resp	271	353	271	353	1	83	83	119.8	3.8e-35
					AUX_IAA	766	812	758	813	195	239	47	32.1	9.2e-08
		BdARF8	646		B3	128	229	128	230	1	100	105	75.8	1.7e-21	1
					Auxin_resp	254	339	254	339	1	83	86	109.5	6.4e-32	1
					AUX_IAA	530	572	502	583	121	165	45	23.6	3.7e-05	1
					AUX_IAA	584	627	573	627	197	240	44	32.7	5.9e-08	1
		BdARF9	816		B3	136	237	136	238	1	100	106	72	2.7e-20
					Auxin_resp	262	344	262	344	1	83	83	117.4	2.2e-34
					AUX_IAA	745	791	742	795	192	236	47	27.9	1.8e-06
		BdARF10	814		B3	127	228	127	229	1	100	106	73.4	9.8e-21
					Auxin_resp	253	334	253	334	1	83	83	112.3	8.4e-33
					AUX_IAA	675	778	665	784	109	234	126	46.4	4e-12
		BdARF11	730		B3	175	276	175	277	1	100	106	78.5	2.5e-22
					Auxin_resp	301	381	301	382	1	82	82	106.9	4e-31
		BdARF12	657		B3	132	233	132	234	1	100	106	80.3	6.8e-23
					Auxin_resp	259	338	258	339	2	82	81	103.5	4.7e-30
		BdARF13	697		B3	138	238	138	240	1	99	104	78	3.5e-22
					Auxin_resp	264	344	264	345	1	82	82	94.9	2.4e-27
		BdARF14	798		B3	215	315	215	317	1	99	104	63.7	1e-17
					Auxin_resp	341	420	341	422	1	81	81	85.4	2.2e-24
					AUX_IAA	679	730	663	737	115	166	52	29.2	6.9e-07
		BdARF15	691		B3	134	235	134	236	1	100	105	79.1	1.6e-22
					Auxin_resp	283	355	280	356	9	82	74	89.2	1.4e-25
		BdARF16	686		B3	121	222	121	223	1	100	106	77.6	4.9e-22
					Auxin_resp	277	360	277	360	1	83	84	115.6	7.9e-34
		BdARF17	694		B3	123	224	123	225	1	100	106	76.2	1.4e-21
					Auxin_resp	276	359	276	359	1	83	84	114.1	2.4e-33
		BdARF18	715		B3	126	232	126	233	1	100	108	72.2	2.3e-20
					Auxin_resp	286	369	286	369	1	83	84	112.8	6.1e-33
		BdARF19	706		B3	136	237	136	238	1	100	106	79.5	1.3e-22
					Auxin_resp	299	382	299	382	1	83	84	113.2	4.6e-33
	Oryza sativa	OsARF1	699		B3	122	222	122	224	1	99	105	70.2	9.8e-20
					Auxin_resp	248	329	248	329	1	83	83	99.7	7.1e-29
					AUX_IAA	581	632	565	640	114	166	53	30.1	3.9e-07
		OsARF2	722		B3	147	248	147	249	1	100	105	75.3	2.5e-21
					Auxin_resp	273	357	273	358	1	82	86	91.7	2.3e-26
		OsARF3	731		B3	191	292	191	293	1	100	106	80.3	7e-23
					Auxin_resp	318	397	317	398	2	82	81	107.2	3.3e-31
		OsARF4	808		B3	129	230	129	231	1	100	106	70.5	8.1e-20
					Auxin_resp	255	336	255	336	1	83	83	116	5.9e-34
					AUX_IAA	673	728	660	736	108	165	58	28.9	8.5e-07
					AUX_IAA	734	777	729	783	192	234	44	33.9	2.6e-08
		OsARF6	908		B3	134	235	134	236	1	100	105	80.9	4.6e-23
					Auxin_resp	260	343	260	343	1	83	84	116.7	3.7e-34
					AUX_IAA	771	862	758	867	123	234	112	32.1	9.4e-08
		OsARF7	678		B3	128	228	128	229	1	99	105	74.2	5.4e-21
					Auxin_resp	254	336	254	336	1	83	83	117.6	1.9e-34
					AUX_IAA	535	639	435	639	114	240	133	48.4	9.9e-13
		OsARF8	681		B3	120	221	120	222	1	100	106	75.8	1.8e-21
					Auxin_resp	271	354	271	354	1	83	84	112.7	6.6e-33
		OsARF9	673		B3	126	226	126	227	1	99	104	75.8	1.7e-21
					Auxin_resp	252	337	252	337	1	83	86	109.5	6.4e-32
					AUX_IAA	540	583	515	591	120	165	46	25.2	1.2e-05
					AUX_IAA	595	638	587	638	197	240	44	31.7	1.2e-07
		OsARF10	695		B3	121	222	121	223	1	100	106	77.4	5.5e-22
					Auxin_resp	276	359	276	359	1	83	84	114.3	2.1e-33
		OsARF11	955		B3	143	244	143	245	1	100	106	73.2	1.1e-20
					Auxin_resp	269	351	269	351	1	83	83	116.3	4.8e-34
					AUX_IAA	806	939	729	942	82	236	155	40.8	2e-10
		OsARF12	822		B3	139	240	139	241	1	100	105	73.8	7.7e-21
					Auxin_resp	265	348	265	348	1	83	84	111.5	1.6e-32
					AUX_IAA	716	807	694	813	122	233	112	31.4	1.5e-07
		OsARF14	699		B3	133	246	133	247	1	100	117	70	1.1e-19
					Auxin_resp	272	351	271	352	2	82	81	95.1	2e-27
		OsARF15	712		B3	142	243	142	244	1	100	106	76.7	9.1e-22
					Auxin_resp	268	348	268	349	1	82	82	106.9	4e-31
		OsARF17	917		B3	134	235	134	236	1	100	105	80	8.3e-23
					Auxin_resp	260	343	260	343	1	83	84	116.5	4.3e-34
					AUX_IAA	783	871	758	876	126	234	109	34	2.5e-08
		OsARF18	700		B3	128	229	128	230	1	100	106	78.6	2.4e-22
					Auxin_resp	292	375	292	375	1	83	84	110.5	3.1e-32
		OsARF22	698		B3	128	229	128	230	1	100	106	75.9	1.7e-21
					Auxin_resp	288	371	288	371	1	83	84	113.7	3.1e-33
		OsARF23	853		B3	149	250	149	251	1	100	106	76.2	1.4e-21
					Auxin_resp	275	357	275	357	1	83	83	121.9	8.4e-36
					AUX_IAA	771	809	763	815	195	233	39	27.6	2.2e-06
		OsARF24	841		B3	148	249	148	250	1	100	106	76.9	8.3e-22
					Auxin_resp	274	356	274	356	1	83	83	116.8	3.3e-34
					AUX_IAA	701	798	683	803	117	234	118	44.8	1.2e-11
		OsARF25	899		B3	132	233	132	234	1	100	105	77.6	4.7e-22
					Auxin_resp	258	341	258	341	1	83	84	117	3e-34
					AUX_IAA	763	852	736	856	126	235	110	30.5	2.8e-07
		OsARF26	762		B3	124	222	124	223	1	100	104	48.7	4.8e-13
					B3	442	539	442	541	1	98	104	42.9	3.2e-11
					Auxin_resp	559	633	555	637	5	82	80	30.3	3.4e-07
		TaARF1	688		B3	121	222	121	223	1	100	101	77.6	5e-22
					Auxin_resp	278	361	278	361	1	83	83	113.2	4.5e-33
					AUX_IAA
		TaARF2	707		B3	138	239	138	240	1	100	101	79.9	9.4e-23
					Auxin_resp	265	345	264	345	2	83	83	97.3	4.1e-28
					AUX_IAA
		TaARF3	735		B3	179	280	179	281	1	100	101	79	1.7e-22
					Auxin_resp	305	385	305	386	1	82	83	109.9	5e-32
					AUX_IAA
		TaARF4	654		B3	124	225	124	226	1	100	101	75.2	2.7e-21
					Auxin_resp	250	335	250	335	1	83	83	107.6	2.6e-31
					AUX_IAA	579	623	570	623	198	242	242	32.3	7e-08
		TaARF5	955		B3	148	249	148	250	1	100	101	75	3.2e-21
					Auxin_resp	274	356	274	356	1	83	83	113.9	2.9e-33
					AUX_IAA	812	938	740	941	91	238	242	40.2	3.2e-10
		TaARF6	831		B3	133	234	133	235	1	100	101	76.1	1.4e-21
					Auxin_resp	259	342	259	342	1	83	83	108.7	1.1e-31
					AUX_IAA	726	819	715	823	125	238	242	28.6	1.1e-06
		TaARF7	515		B3	111	211	110	212	2	100	101	70.8	6.4e-20
					Auxin_resp	241	312	241	325	1	79	83	48.2	8.9e-13
					AUX_IAA
		TaARF8	759		B3	178	278	178	280	1	99	101	71.5	3.8e-20
					Auxin_resp	304	385	304	385	1	83	83	96.6	6.8e-28
					AUX_IAA	640	692	583	698	116	168	242	29.5	5.9e-07
		TaARF9	666		B3	134	235	134	236	1	100	101	76.7	9.3e-22
					Auxin_resp	260	340	260	341	1	82	83	98.6	1.7e-28
					AUX_IAA
		TaARF10	653		B3	127	228	127	229	1	100	101	80.1	8.1e-23
					Auxin_resp	254	334	253	334	2	83	83	102.6	9.7e-30
					AUX_IAA
		TaARF11	797		B3	126	227	126	228	1	100	101	73.5	9.1e-21
					Auxin_resp	252	333	252	333	1	83	83	115.1	1.2e-33
					AUX_IAA	660	712	644	715	113	167	242	23.3	4.8e-05
					AUX_IAA	717	760	712	767	193	235	242	31.6	1.4e-07
		TaARF12	778		B3	89	186	89	187	1	100	101	75	3.1e-21
					Auxin_resp	211	292	211	292	1	83	83	109.9	4.9e-32
					AUX_IAA	629	684	618	692	110	167	242	25.2	1.2e-05
					AUX_IAA	689	733	684	739	193	236	242	34	2.6e-08
		TaARF13	891		B3	131	231	131	233	1	99	101	75.8	1.8e-21
					Auxin_resp	257	340	257	340	1	83	83	115	1.2e-33
					AUX_IAA	754	843	729	847	128	237	242	34.7	1.5e-08
		TaARF14	1135		B3	132	233	132	234	1	100	101	71.8	3.2e-20
					Auxin_resp	258	341	258	341	1	83	83	112.5	7.5e-33
					AUX_IAA	999	1087	960	1091	128	236	242	33.4	3.8e-08
		TaARF15	921		B3	135	231	135	232	1	100	101	78.1	3.3e-22
					Auxin_resp	256	339	256	339	1	83	83	117.9	1.5e-34
					AUX_IAA	781	874	760	879	123	236	242	32.7	6.2e-08
		TaARF16	672		B3	123	224	123	225	1	100	101	76.1	1.4e-21
					Auxin_resp	268	351	268	351	1	83	83	105.9	8.8e-31
					AUX_IAA
		TaARF17	1066		B3	128	229	128	230	1	100	101	71.9	2.9e-20
					Auxin_resp	254	336	254	336	1	83	83	119.8	3.9e-35
					AUX_IAA	947	1036	937	1039	128	237	242	37.4	2.2e-09
		TaARF18	1059		B3	130	231	130	232	1	100	101	66.4	1.5e-18
					Auxin_resp	256	339	256	339	1	83	83	114.8	1.4e-33
					AUX_IAA	939	1031	919	1035	124	236	242	36.8	3.4e-09
		TaARF19	1173		B3	146	247	146	248	1	100	101	73.9	7.2e-21
					Auxin_resp	272	355	272	355	1	83	83	114	2.5e-33
					AUX_IAA	1037	1124	1012	1128	129	236	242	40.4	2.9e-10
		TaARF20	701		B3	126	227	126	228	1	100	101	79.6	1.1e-22
					Auxin_resp	286	369	286	369	1	83	83	113.4	4.1e-33
					AUX_IAA
		TaARF21	909		B3	135	236	135	237	1	100	101	79	1.8e-22
					Auxin_resp	261	344	261	344	1	83	83	114.3	2.1e-33
					AUX_IAA	767	856	751	861	128	237	242	33.2	4.3e-08
		TaARF22	691		B3	124	225	124	226	1	100	101	77.6	5.1e-22
					Auxin_resp	281	364	281	364	1	83	83	113.2	4.5e-33
					AUX_IAA
		TaARF23	664		B3	98	199	98	200	1	100	101	80	8.6e-23
					Auxin_resp	225	305	224	305	2	83	83	93.5	6.7e-27
					AUX_IAA
		TaARF24	742		B3	186	287	186	288	1	100	101	79.9	9.2e-23
					Auxin_resp	312	392	312	393	1	82	83	108.2	1.7e-31
					AUX_IAA
		TaARF25	654		B3	124	225	124	226	1	100	101	75.2	2.7e-21
					Auxin_resp	250	335	250	335	1	83	83	108.4	1.5e-31
					AUX_IAA	525	623	503	623	124	242	242	48	1.3e-12
		TaARF26	708		B3	127	228	127	229	1	100	101	73.1	1.3e-20
					Auxin_resp	272	355	272	355	1	83	83	114.7	1.5e-33
					AUX_IAA
		TaARF27	954		B3	149	249	149	250	1	100	101	69.7	1.5e-19
					Auxin_resp	274	356	274	356	1	83	83	113.9	2.9e-33
					AUX_IAA	847	937	739	940	128	238	242	39.7	4.6e-10
		TaARF28	833		B3	136	237	136	238	1	100	101	76.1	1.4e-21
					Auxin_resp	262	345	262	345	1	83	83	108.7	1.2e-31
					AUX_IAA	728	821	717	825	125	238	242	28.6	1.2e-06
		TaARF29	758		B3	177	277	177	279	1	99	101	71.5	3.8e-20
					Auxin_resp	303	384	303	384	1	83	83	96.6	6.8e-28
					AUX_IAA	639	691	584	698	116	168	242	29.3	6.8e-07
		TaARF30	660		B3	127	228	127	229	1	100	101	80.3	7e-23
					Auxin_resp	254	334	253	334	2	83	83	103.4	5.4e-30
					AUX_IAA
		TaARF31	796		B3	126	227	126	228	1	100	101	73.5	9.1e-21
					Auxin_resp	252	333	252	333	1	83	83	115.1	1.2e-33
					AUX_IAA	659	759	644	766	113	235	242	47.3	2.2e-12
		TaARF32	824		B3	132	233	132	234	1	100	101	75	3.3e-21
					Auxin_resp	258	339	258	339	1	83	83	109.1	9e-32
					AUX_IAA	675	730	666	733	110	167	242	24.7	1.7e-05
					AUX_IAA	735	779	730	785	193	236	242	33.9	2.8e-08
		TaARF33	891		B3	131	231	131	233	1	99	101	75.8	1.8e-21
					Auxin_resp	257	340	257	340	1	83	83	115	1.2e-33
					AUX_IAA	754	843	729	847	128	237	242	35.1	1.2e-08
		TaARF34	1049		B3	50	151	50	152	1	100	101	71.9	2.9e-20
					Auxin_resp	176	259	176	259	1	83	83	112.7	6.8e-33
					AUX_IAA	913	1001	879	1005	128	236	242	33.5	3.6e-08
		TaARF35	927		B3	136	237	136	238	1	100	101	77.2	6.4e-22
					Auxin_resp	262	345	262	345	1	83	83	117.9	1.5e-34
					AUX_IAA	787	881	766	886	123	237	242	34.2	2.1e-08
		TaARF36	747		B3	179	280	179	281	1	100	101	75.4	2.3e-21
					Auxin_resp	324	407	324	407	1	83	83	107.5	2.7e-31
					AUX_IAA
		TaARF37	1065		B3	127	228	127	229	1	100	101	71.9	2.9e-20
					Auxin_resp	253	335	253	335	1	83	83	119.8	3.9e-35
					AUX_IAA	945	1035	927	1038	127	237	242	37.6	2e-09
		TaARF38	945		B3	34	135	34	136	1	100	101	66.6	1.3e-18
					Auxin_resp	160	243	160	243	1	83	83	115	1.2e-33
					AUX_IAA	824	917	805	921	123	236	242	37.2	2.7e-09
		TaARF39	1174		B3	146	247	146	247	1	100	101	73.9	7.2e-21
					Auxin_resp	272	355	272	355	1	83	83	114	2.5e-33
					AUX_IAA	1038	1125	1013	1129	129	236	242	39.6	4.9e-10
		TaARF40	694		B3	124	225	124	226	1	100	101	79.6	1.1e-22
					Auxin_resp	283	366	283	366	1	83	83	113.4	4e-33
					AUX_IAA
		TaARF41	909		B3	135	236	135	237	1	100	101	79	1.8e-22
					Auxin_resp	261	344	261	344	1	83	83	114.7	1.6e-33
					AUX_IAA	767	856	751	861	128	237	242	33.2	4.3e-08
		TaARF42	688		B3	121	222	121	223	1	100	101	77.6	5e-22
					Auxin_resp	278	361	278	361	1	83	83	113.2	4.5e-33
					AUX_IAA
		TaARF43	698		B3	133	234	133	235	1	100	101	79.9	9.3e-23
					Auxin_resp	260	340	259	340	2	83	83	95.4	1.6e-27
					AUX_IAA
		TaARF44	735		B3	179	280	179	281	1	100	101	79.9	9.1e-23
					Auxin_resp	305	385	305	386	1	82	83	109.9	4.9e-32
					AUX_IAA
		TaARF45	654		B3	124	225	124	226	1	100	101	75.2	2.7e-21
					Auxin_resp	250	335	250	335	1	83	83	107.6	2.7e-31
					AUX_IAA	525	623	503	623	124	242	242	47	2.7e-12
		TaARF46	714		B3	130	231	130	232	1	100	101	75.8	1.8e-21
					Auxin_resp	276	359	276	359	1	83	83	113.2	4.7e-33
					AUX_IAA
		TaARF47	954		B3	149	249	149	250	1	100	101	69.7	1.5e-19
					Auxin_resp	274	356	274	356	1	83	83	113.9	2.9e-33
					AUX_IAA	847	937	739	940	128	238	242	39.5	5.4e-10
		TaARF48	833		B3	136	237	136	238	1	100	101	76.1	1.4e-21
					Auxin_resp	262	345	262	345	1	83	83	108.7	1.2e-31
					AUX_IAA	728	821	717	825	125	238	242	28.6	1.2e-06
		TaARF49	513		B3	109	209	108	210	2	100	101	70.8	6.3e-20
					Auxin_resp	239	310	239	324	1	79	83	49.1	4.5e-13
					AUX_IAA
		TaARF50	758		B3	177	277	177	279	1	99	101	71.5	3.8e-20
					Auxin_resp	303	384	303	384	1	83	83	96.6	6.8e-28
					AUX_IAA	638	691	585	697	115	168	242	30.8	2.3e-07
		TaARF51	710		B3	138	239	138	240	1	100	101	77	7.6e-22
					Auxin_resp	264	344	264	345	1	82	83	97.2	4.4e-28
					AUX_IAA
		TaARF52	693		B3	167	268	167	269	1	100	101	80.2	7.6e-23
					Auxin_resp	294	373	293	374	2	82	83	101.8	1.7e-29
					AUX_IAA
		TaARF53	796		B3	126	227	126	228	1	100	101	73.5	9.1e-21
					Auxin_resp	252	333	252	333	1	83	83	115.1	1.2e-33
					AUX_IAA	658	711	645	714	112	167	242	23.3	4.6e-05
					AUX_IAA	716	759	711	766	193	235	242	31.6	1.4e-07
		TaARF54	840		B3	131	232	131	233	1	100	101	74.9	3.4e-21
					Auxin_resp	257	338	257	338	1	83	83	109.7	5.5e-32
					AUX_IAA	675	730	666	732	110	167	242	24.7	1.8e-05
					AUX_IAA	735	779	730	785	193	236	242	34.7	1.6e-08
		TaARF55	892		B3	131	231	131	233	1	99	101	75.8	1.8e-21
					Auxin_resp	257	340	257	340	1	83	83	115	1.2e-33
					AUX_IAA	754	843	729	847	128	237	242	33.5	3.6e-08
		TaARF56	1129		B3	132	233	132	234	1	100	101	71.8	3.2e-20
					Auxin_resp	258	341	258	341	1	83	83	112.5	7.4e-33
					AUX_IAA	993	1081	925	1085	128	236	242	33.6	3.4e-08
		TaARF57	925		B3	134	235	134	236	1	100	101	78.3	2.9e-22
					Auxin_resp	260	343	260	343	1	83	83	117.9	1.5e-34
					AUX_IAA	785	879	764	884	123	237	242	32.9	5.6e-08
		TaARF58	769		B3	198	299	198	300	1	100	101	75.8	1.7e-21
					Auxin_resp	343	426	343	426	1	83	83	107.5	2.8e-31
					AUX_IAA
		TaARF59	1065		B3	127	228	127	229	1	100	101	71.9	2.9e-20
					Auxin_resp	253	335	253	335	1	83	83	119.8	3.9e-35
					AUX_IAA	946	1035	936	1038	128	237	242	37.4	2.2e-09
		TaARF60	1064		B3	130	231	130	232	1	100	101	66.4	1.6e-18
					Auxin_resp	256	339	256	339	1	83	83	114.8	1.4e-33
					AUX_IAA	947	1036	909	1040	127	236	242	36.1	5.6e-09
		TaARF61	1175		B3	147	248	147	249	1	100	101	73.9	7.2e-21
					Auxin_resp	273	356	273	356	1	83	83	114	2.5e-33
					AUX_IAA	1039	1126	1014	1130	129	236	242	39.6	5.1e-10
		TaARF62	695		B3	123	224	123	225	1	100	101	79.6	1.1e-22
					Auxin_resp	283	366	283	366	1	83	83	113.4	4e-33
					AUX_IAA
		TaARF63	726		B3	13	54	7	55	57	100	101	30.4	2.4e-07
					Auxin_resp	79	162	79	162	1	83	83	115.1	1.1e-33
					AUX_IAA	585	674	569	679	128	237	242	33.2	4.4e-08
	Setaria italica	SiARF1	913		B3	134	235	134	236	1	100	105	80.4	6.5e-23
					Auxin_resp	260	343	260	343	1	83	84	118.1	1.3e-34
					AUX_IAA	777	866	765	871	126	235	110	34.4	1.9e-08
		SiARF2	897		B3	129	230	129	231	1	100	106	75.8	1.8e-21
					Auxin_resp	255	338	255	338	1	83	84	116.9	3.1e-34
					AUX_IAA	760	848	733	853	126	234	109	31.6	1.3e-07
		SiARF3	907		B3	134	235	134	236	1	100	105	80.3	6.7e-23
					Auxin_resp	260	343	260	343	1	83	84	116.1	5.7e-34
					AUX_IAA	765	860	751	865	119	234	116	32.6	6.6e-08
		SiARF4	815		B3	133	234	133	235	1	100	105	74.3	5.1e-21
					Auxin_resp	259	342	259	342	1	83	84	111.5	1.5e-32
					AUX_IAA	710	800	689	806	123	233	111	31.1	1.8e-07
		SiARF5	937		B3	143	244	143	245	1	100	106	74.7	3.8e-21
					Auxin_resp	269	351	269	351	1	83	83	108	1.9e-31
					AUX_IAA	837	920	809	923	133	236	104	35.2	1e-08
		SiARF6	673		B3	123	223	123	224	1	99	105	75.2	2.8e-21
					Auxin_resp	249	334	249	334	1	83	86	111.9	1.2e-32
					AUX_IAA	524	579	407	590	115	165	61	27.2	2.8e-06
					AUX_IAA	590	633	581	634	196	239	44	25.6	8.8e-06
		SiARF7	663		B3	128	228	128	229	1	99	104	77.4	5.8e-22
					Auxin_resp	254	339	254	339	1	83	86	108.2	1.6e-31
					AUX_IAA	536	638	516	640	114	238	125	48.3	1e-12
		SiARF8	841		B3	147	248	147	249	1	100	106	76.4	1.1e-21
					Auxin_resp	273	355	273	355	1	83	83	113.5	3.6e-33
					AUX_IAA	760	797	752	803	196	233	38	26.4	5.2e-06
		SiARF9	809		B3	129	230	129	231	1	100	106	74.7	4e-21
					Auxin_resp	255	336	255	336	1	83	83	114.6	1.7e-33
					AUX_IAA	680	782	663	788	110	234	126	51.3	1.3e-13
		SiARF10	811		B3	112	213	112	214	1	100	106	74.8	3.6e-21
					Auxin_resp	238	320	238	320	1	83	83	111.7	1.4e-32
					AUX_IAA	727	771	722	776	192	234	45	32.4	7.6e-08
		SiARF11	687		B3	116	216	116	218	1	99	104	71.4	4.2e-20
					Auxin_resp	242	323	242	323	1	83	83	97	5e-28
					AUX_IAA	569	625	558	631	109	165	57	25.9	7e-06
		SiARF12	685		B3	128	229	128	230	1	100	106	79.4	1.3e-22
					Auxin_resp	257	334	254	335	4	82	79	89.4	1.2e-25
		SiARF13	677		B3	130	231	130	232	1	100	106	76.2	1.3e-21
					Auxin_resp	257	336	256	337	2	82	81	97.3	4.1e-28
		SiARF14	684		B3	119	220	119	221	1	100	106	77.6	4.9e-22
					Auxin_resp	275	358	275	358	1	83	84	115.3	9.6e-34
		SiARF15	786		B3	212	313	212	314	1	100	106	76.2	1.4e-21
					Auxin_resp	367	450	367	450	1	83	84	114	2.6e-33
		SiARF16	686		B3	124	225	124	226	1	100	106	78.6	2.3e-22
					Auxin_resp	281	364	281	364	1	83	84	112.4	7.9e-33
		SiARF17	699		B3	157	258	157	259	1	100	105	77.1	6.8e-22
					Auxin_resp	284	363	283	364	2	82	81	101.7	1.8e-29
		SiARF18	749		B3	156	257	156	258	1	100	106	72.2	2.3e-20
					Auxin_resp	306	389	306	389	1	83	84	110.8	2.6e-32
	Zea mays	ZmARF3	897		B3	129	230	129	231	1	100	106	76.1	1.4e-21
					Auxin_resp	255	338	255	338	1	83	84	116.9	3.1e-34
					AUX_IAA	760	852	733	853	126	238	113	27.5	2.4e-06
		ZmARF5	681		B3	115	215	115	217	1	99	105	76.9	8.1e-22
					Auxin_resp	271	354	271	354	1	83	84	116.5	4.3e-34
		ZmARF6	817		B3	133	233	133	235	1	99	104	72.2	2.3e-20
					Auxin_resp	259	342	259	342	1	83	84	109.9	4.8e-32
					AUX_IAA	712	802	701	808	123	233	111	31	2e-07
		ZmARF7	936		B3	144	245	144	246	1	100	106	74.9	3.4e-21
					Auxin_resp	270	352	270	352	1	83	83	110.4	3.3e-32
					AUX_IAA	844	920	825	923	141	236	96	34.7	1.5e-08
		ZmARF9	657		B3	125	225	125	226	1	99	104	76.3	1.3e-21
					Auxin_resp	251	336	251	336	1	83	86	111.1	2.1e-32
					AUX_IAA	536	635	406	637	125	238	120	42.6	5.6e-11
		ZmARF10	686		B3	119	219	119	221	1	99	104	71.4	4.2e-20
					Auxin_resp	245	326	245	326	1	83	83	93.3	7.5e-27
					AUX_IAA	574	663	391	669	119	228	110	28.8	9.7e-07
		ZmARF12	888		B3	129	230	129	231	1	100	106	75.7	1.9e-21
					Auxin_resp	255	338	255	338	1	83	84	113.8	2.9e-33
					AUX_IAA	752	840	725	845	126	234	109	33	4.9e-08
		ZmARF13	822		B3	128	229	128	230	1	100	106	74.6	4.1e-21
					Auxin_resp	254	335	254	335	1	83	83	114.7	1.5e-33
					AUX_IAA	674	768	662	773	113	227	116	43.7	2.6e-11
		ZmARF14	688		B3	128	229	128	230	1	100	106	79.7	1.1e-22
					Auxin_resp	255	334	254	335	2	82	81	88.9	1.8e-25
		ZmARF15	708		B3	147	248	147	249	1	100	106	77.1	6.7e-22
					Auxin_resp	273	353	273	354	1	82	82	102.1	1.3e-29
		ZmARF16	850		B3	149	250	149	251	1	100	106	75.3	2.5e-21
					Auxin_resp	275	357	275	357	1	83	83	110	4.4e-32
					AUX_IAA	715	800	683	807	127	232	106	39.4	5.3e-10
		ZmARF18	689		B3	125	226	125	227	1	100	106	76.7	9.3e-22
					Auxin_resp	277	360	277	360	1	83	84	112	1.1e-32
		ZmARF19	914		B3	134	235	134	236	1	100	105	78.8	2e-22
					Auxin_resp	260	343	260	343	1	83	84	116.1	5.5e-34
					AUX_IAA	773	866	757	872	120	233	114	33.7	3e-08
		ZmARF20	644		B3	118	219	118	220	1	100	106	76.1	1.4e-21
					Auxin_resp	274	357	274	357	1	83	84	115.2	1.1e-33
		ZmARF22	716		B3	114	215	114	216	1	100	106	78.5	2.5e-22
					Auxin_resp	280	363	280	363	1	83	84	112.3	8.7e-33
		ZmARF23	975		B3	100	201	100	202	1	100	105	74.2	5.4e-21
					Auxin_resp	226	309	226	309	1	83	84	113.5	3.5e-33
					AUX_IAA	841	927	826	931	128	234	107	38.2	1.3e-09
		ZmARF25	677		B3	122	222	122	223	1	99	105	74.5	4.6e-21
					Auxin_resp	248	333	248	333	1	83	86	113.1	4.9e-33
					AUX_IAA	531	581	503	592	116	165	51	28.6	1.1e-06
					AUX_IAA	592	636	583	636	196	240	45	29.6	5.3e-07
		ZmARF26	700		B3	121	222	121	223	1	100	106	78.2	3.1e-22
					Auxin_resp	280	363	280	363	1	83	84	114	2.6e-33
		ZmARF27	680		B3	130	231	130	232	1	100	106	76.2	1.3e-21
					Auxin_resp	257	336	256	337	2	82	81	91.6	2.5e-26
		ZmARF28	736		B3	166	267	166	268	1	100	106	78.7	2.2e-22
					Auxin_resp	292	372	292	373	1	82	82	100.8	3.3e-29
		ZmARF29	812		B3	127	228	127	229	1	100	106	75.4	2.4e-21
					Auxin_resp	253	334	253	334	1	83	83	114.8	1.5e-33
					AUX_IAA	673	762	658	785	110	219	111	36.9	3.1e-09
		ZmARF32	826		B3	147	248	147	249	1	100	106	76.5	1.1e-21
					Auxin_resp	273	355	273	355	1	83	83	112.8	5.9e-33
					AUX_IAA	726	763	718	769	196	233	38	28	1.7e-06
		ZmARF34	958		B3	143	257	143	258	1	100	119	71.4	4.3e-20
					Auxin_resp	282	364	282	364	1	83	83	110.1	4.1e-32
					AUX_IAA	853	942	825	945	127	236	110	35.7	7.1e-09
		ZmARF37	888		B3	129	230	129	231	1	100	106	75.7	1.9e-21
					Auxin_resp	255	338	255	338	1	83	84	113.8	2.9e-33
					AUX_IAA	752	840	725	845	126	234	109	33	4.9e-08
		ZmARF38	683		B3	128	229	128	230	1	100	106	79.7	1.1e-22
					Auxin_resp	255	334	254	335	2	82	81	90.8	4.5e-26
	Sorghum bicolor	SbARF1	689		B3	124	225	124	226	1	100	106	77.6	4.9e-22
					Auxin_resp	280	363	280	363	1	83	84	116.4	4.4e-34
		SbARF2	663		B3	143	244	143	245	1	100	106	60.6	9.4e-17
					Auxin_resp	276	359	276	359	1	83	84	103.1	6.3e-30
		SbARF3	688		B3	116	216	116	218	1	99	104	71.9	2.9e-20
					Auxin_resp	242	323	242	323	1	83	83	95.2	1.8e-27
		SbARF4	702		B3	146	247	146	248	1	100	106	78.2	3.2e-22
					Auxin_resp	272	352	272	353	1	82	82	101.9	1.5e-29
		SbARF5	685		B3	128	229	128	230	1	100	106	80.1	8e-23
					Auxin_resp	255	334	254	335	2	82	81	91.3	3e-26
		SbARF6	810		B3	128	229	128	230	1	100	106	74.7	4e-21
					Auxin_resp	254	335	254	335	1	83	83	114.8	1.4e-33
					AUX_IAA	677	734	668	742	103	165	63	26.5	4.6e-06
					AUX_IAA	743	783	734	789	195	234	41	32.5	7e-08
		SbARF8	911		B3	134	235	134	236	1	100	105	79.1	1.6e-22
					Auxin_resp	260	343	260	343	1	83	84	116.1	5.4e-34
					AUX_IAA	770	864	741	869	120	234	115	33.5	3.5e-08
		SbARF9	672		B3	122	222	122	223	1	99	105	74.5	4.5e-21
					Auxin_resp	248	333	248	333	1	83	86	113.3	4.2e-33
					AUX_IAA	522	578	405	585	115	165	62	28.5	1.2e-06
					AUX_IAA	589	633	580	633	196	240	45	31	2e-07
		SbARF10	708		B3	121	222	121	223	1	100	106	76.6	9.6e-22
					Auxin_resp	273	356	273	356	1	83	84	109.1	8.7e-32
		SbARF11	815		B3	112	213	112	214	1	100	106	74.8	3.7e-21
					Auxin_resp	238	320	238	320	1	83	83	108.4	1.4e-31
					AUX_IAA	728	771	723	777	192	233	44	32.1	9.2e-08
		SbARF12	661		B3	129	229	129	230	1	99	104	77	7.5e-22
					Auxin_resp	255	340	255	340	1	83	86	110.2	3.9e-32
					AUX_IAA	540	639	518	641	117	238	122	42.9	4.5e-11
		SbARF13	722		B3	167	268	167	269	1	100	106	70.7	6.8e-20
					Auxin_resp	302	385	302	385	1	83	84	105.7	9.6e-31
		SbARF14	946		B3	143	244	143	245	1	100	106	74.9	3.4e-21
					Auxin_resp	269	351	269	351	1	83	83	110.2	3.9e-32
					AUX_IAA	845	930	820	933	131	236	106	35.7	7.6e-09
		SbARF15	819		B3	135	236	135	237	1	100	105	74.3	5.1e-21
					Auxin_resp	261	344	261	344	1	83	84	111.5	1.5e-32
		SbARF18	839		B3	145	246	145	247	1	100	106	75.9	1.6e-21
					Auxin_resp	271	353	271	353	1	83	83	115.7	7.3e-34
					AUX_IAA	757	794	749	800	196	233	38	27.9	1.8e-06
		SbARF19	895		B3	129	230	129	231	1	100	106	76.3	1.3e-21
					Auxin_resp	255	338	255	338	1	83	84	116.9	3.1e-34
					AUX_IAA	759	847	732	852	126	234	109	31.6	1.3e-07
		SbARF20	676		B3	132	233	132	234	1	100	106	76.7	9.2e-22
					Auxin_resp	259	338	258	339	2	82	81	86.2	1.2e-24
		SbARF21	739		B3	171	272	171	273	1	100	106	79.4	1.4e-22
					Auxin_resp	297	377	297	378	1	82	82	107.6	2.5e-31
		SbARF23	919		B3	135	236	135	237	1	100	105	81.1	3.8e-23
					Auxin_resp	261	344	261	344	1	83	84	118.1	1.3e-34
					AUX_IAA	784	873	772	878	126	235	110	34.6	1.5e-08
		SbARF24	709		B3	128	229	128	230	1	100	106	78.5	2.5e-22
					Auxin_resp	295	378	295	378	1	83	84	113	5e-33
		SbARF26	739		B3	171	272	171	273	1	100	106	79.4	1.4e-22
					Auxin_resp	297	377	297	378	1	82	82	107.6	2.5e-31
					AUX_IAA	537	632	512	633	122	239	119	43.3	3.4e-11
		AtARF2	859		B3	164	265	164	266	1	100	106	72.8	1.5e-20
					Auxin_resp	290	372	290	372	1	83	83	126	4.5e-37
					AUX_IAA	716	769	617	776	115	165	56	23.7	3.3e-05
		AtARF3	608		B3	159	260	159	261	1	100	104	78.1	3.5e-22
		AtARF4	788		B3	177	278	177	279	1	100	105	77.7	4.4e-22
					Auxin_resp	302	383	302	384	1	82	82	115.3	9.9e-34
		AtARF5	902		B3	158	259	158	260	1	100	106	78.2	3.1e-22
					AUX_IAA	785	879	764	883	121	235	115	37.4	2.2e-09
					Auxin_resp	255	338	255	338	1	83	84	115.4	9.3e-34
		AtARF8	811		B3	126	226	126	228	1	99	104	72.5	1.9e-20
					Auxin_resp	252	335	252	335	1	83	84	109.5	6.2e-32
		AtARF9	638		B3	116	217	116	218	1	100	105	78	3.6e-22
					Auxin_resp	242	320	242	321	1	82	82	112.9	5.5e-33
					AUX_IAA	501	611	386	613	111	238	137	47.8	1.5e-12
					Auxin_resp	278	360	277	360	2	83	83	110.7	2.7e-32
		AtARF11	622		B3	145	245	145	247	1	99	103	75.3	2.5e-21
					Auxin_resp	271	350	271	350	1	83	83	99.3	9.8e-29
					AUX_IAA	557	594	548	600	196	233	38	28.7	1e-06
					Auxin_resp	252	330	252	331	1	82	82	93.1	8.3e-27
		AtARF16	670		B3	120	221	120	222	1	100	106	79	1.8e-22
		AtARF17	685		B3	119	220	119	221	1	100	105	76.5	1.1e-21
		AtARF18	602		B3	128	228	128	230	1	99	105	75	3.2e-21
					AUX_IAA	481	525	463	529	121	165	45	32.1	9.2e-08
					AUX_IAA	529	574	525	579	190	235	46	26.6	4.4e-06
					Auxin_resp	252	330	252	331	1	82	82	97.3	4.2e-28
		AtARF22	698		B3	126	225	126	226	1	100	104	66.9	1.1e-18
					AUX_IAA	502	545	480	556	121	165	45	25.2	1.2e-05
					AUX_IAA	552	590	545	594	194	231	39	25.3	1.1e-05

## Sheet: Table S3
Table S3 | Sequences of primers for subcellular localization
Gene Name	Forward primer (5’-3’)	Reverse primer (5’-3’)
BdARF1	ATGACGCAGACCTTGCCGGA	GTAGTCCAGAGGTGGCACAG
BdARF4	ATGAGCTCCTCGTCGGGGGC	GGAAAGGTACCGCGGATCAT
BdARF5	ATGGCGAGCTCGCAGGAGAA	GTGGTCTGTTTGGATGCAGT
BdARF8	ATGGCTGCAGCAGCGATGGA	TGTCATGAGTTCACACCACT
BdARF16	ATGAAGGAGGTTGGCGAGGA	CACCCGCTGAGCCATGCACT

## Sheet: Table S4
Table S4. Amino acid sites of functional divergence between groups of ARFs subfamily.
Group1	Group2	Type I				Type II
		Qk > 95%				Qk > 95%
Ia	Ib
Ia	II	233S,236S,243G,244L,250H,295M,297F,310T				197A,202A,226P,263N,331K,333G
Ia	III	231P,233S,236S,237S, 246A,250H,252A,254T, 255N,287V,340G,355T				165R,171E,193V,205S,211N,217L,224N,238D,239S,241H, 243G,244L,247A,249A,257R,259T,263N,266S,274P,276A, 277K,279V,289V,296L,302S,304V,306R,308M,310T,313A, 318D,326H,329S,331K,338T,339A,343Q,344P,350E,353P, 371P
Ib	II	243G,348L				202A,205S,211N
Ib	III	224N,232S,233S,236S,241H,246A,250H,287V				169D,215Q,238D,239S,243G,247A,259T,263N,274P,279V, 283Y,289V,304V,306R,310T,326H,329S,338T,340G,343Q, 344P,348L,350E,353P,355T,358P,371P
II	III	255N,273I,295M				202A,205S,217L,225R,263N,274P,281S,302S,304V,306R, 326H,329S,331K,343Q,350E
Note: all sites are located on reference amino acid sequence BdARF1 according to the multiple sequence alignment result. Sites are highlighted in red subjected to functional divergence and positive selection. 19 BdARFs are sorted according to their clade

## Sheet: Table S5
Table S5. Adaptive selection analysis of ARF genes using site-specific models.
Models		npa	Estimates of parameters			lnL	Positively selected sites
M0:one ratio		363	ω= 0.09276			-30683	None
M3:discrete		367	p0= 0.20300,p1= 0.40436,p2= 0.39264,ω0= 0.00901,ω1= 0.06022,ω2= 0.17741			-30151.4	None
M7：beta		364	p= 0.99196,q= 9.54566			-30133.8	None
M8：beta&w		366	p0= 0.99999 p= 0.18577 q= 2.04246 (p1= 0.00001) w= 1.07429			-33581.5	None
Note: aNumber of parameters in the ω distribution.

## Sheet: Table S6
Table S6: Cis-element analysis of 1500 bp nucleotide sequences data upstream of the translation initiation codon of ARF genes
		Catergory			Light responsive elements																																										Development related elements
		Cis-element		Total	Box I	G-Box	G-box	GT1-motif	Sp1	rbcS-CMA7a	ACE	ATCT-motif	Box 4	CATT-motif	GAG-motif	I-box	MNF1	MRE	chs-Unit 1 m1	GATA-motif	box II	TCCC-motif	ATC-motif	GA-motif	TCT-motif	LAMP-element	AE-box	Gap-box	L-box	chs-CMA1a	CAG-motif	ATCC-motif	3-AF1 binding site	AT1-motif	GTGGC-motif	4cl-CMA2b	C-box	chs-CMA2a	CG-motif	AAAC-motif	Pc-CMA2c	chs-CMA2b	Pc-CMA2a	ACA-motif	TGG-motif	TGGCA	GCN4_motif	Skn-1_motif	motif I
					light responsive element	cis-acting regulatory element involved in light responsiveness	cis-acting regulatory element involved in light responsiveness	light responsive element	light responsive element	part of a light responsive element	cis-acting element involved in light responsiveness	part of a conserved DNA module involved in light responsiveness	part of a conserved DNA module involved in light responsiveness	part of a light responsive element	part of a light responsive element	part of a light responsive element	light responsive element	MYB binding site involved in light responsiveness	part of a light responsive element	part of a light responsive element	part of a light responsive element	part of a light responsive element	part of a conserved DNA module involved in light responsiveness	part of a light responsive element	part of a light responsive element	part of a light responsive element	part of a module for light response	part of a light responsive element	part of a light responsive element	part of a light responsive element	part of a light response element	part of a conserved DNA module involved in light responsiveness	light responsive element	part of a light responsive module	part of a light responsive element	light responsive element	cis-acting regulatory element involved in light responsiveness	part of a light responsive element	part of a light responsive element	light responsive element	part of a light responsive element	part of a light responsive element	part of a light responsive element	part of gapA in (gapA-CMA1) involved with light responsiveness	part of a light responsive element	part of a light responsive element	cis-regulatory element involved in endosperm expression	cis-acting regulatory element required for endosperm expression	cis-acting regulatory element root specific
Monocots	Brachypodium distachyon	BdARF1	Bradi4g01730.1	83			1		3				1
		BdARF2	Bradi1g32547.1	100		1	1	3	3			1																																			1
		BdARF3	Bradi3g04920.1	110		4	5	6			1		1			1
		BdARF4	Bradi5g25767.1	99			4		1							1
		BdARF5	Bradi5g25157.1	79					2			1
		BdARF6	Bradi3g45880.2	110		2	3	1	1		1					2		1
		BdARF7	Bradi4g17410.1	98			1	1					1
		BdARF8	Bradi5g10950.1	102			7		2										1								1
		BdARF9	Bradi4g07470.1	92			1													1					1
		BdARF10	Bradi2g59480.1	108		1	3	4	1
		BdARF11	Bradi2g16610.2	90		1	2				1		3			2				1		1
		BdARF12	Bradi2g50120.2	85					1				1												1
		BdARF13	Bradi2g46190.1	77		1												1		1
		BdARF14	Bradi2g08120.2	94		2	3	1					3							1					3																						1
		BdARF15	Bradi2g19867.1	78			1		1				2
		BdARF16	Bradi3g28950.1	94			1		4							1				1											1
		BdARF17	Bradi3g49320.1	99								1	2					1		1		1		2																							1		1
		BdARF18	Bradi5g15904.1	99		1	1		6																1
		BdARF19	Bradi1g33160.1	76																1
	Mean number of different types of cis-element copies in the ARF gene family of Brachypodium distachyon				0	0.684211	1.78947	0.842105	1.31579	0	0.157895	0.157895	0.736842	0	0	0.368421	0	0.157895	0.0526316	0.368421	0	0.105263	0	0.105263	0.315789	0	0.0526316	0	0	0	0.0526316	0	0	0	0	0	0	0	0	0	0	0	0	0	0	0	0.157895	0	0.0526316
		Cis-element		Total	Box I	G-Box	G-box	GT1-motif	Sp1	rbcS-CMA7a	ACE	ATCT-motif	Box 4	CATT-motif	GAG-motif	I-box	MNF1	MRE	chs-Unit 1 m1	GATA-motif	box II	TCCC-motif	ATC-motif	GA-motif	TCT-motif	LAMP-element	AE-box	Gap-box	L-box	chs-CMA1a	CAG-motif	ATCC-motif	3-AF1 binding site	AT1-motif	GTGGC-motif	4cl-CMA2b	C-box	chs-CMA2a	CG-motif	AAAC-motif	Pc-CMA2c	chs-CMA2b	Pc-CMA2a	ACA-motif	TGG-motif	TGGCA	GCN4_motif	Skn-1_motif	motif I
					light responsive element	cis-acting regulatory element involved in light responsiveness	cis-acting regulatory element involved in light responsiveness	light responsive element	light responsive element	part of a light responsive element	cis-acting element involved in light responsiveness	part of a conserved DNA module involved in light responsiveness	part of a conserved DNA module involved in light responsiveness	part of a light responsive element	part of a light responsive element	part of a light responsive element	light responsive element	MYB binding site involved in light responsiveness	part of a light responsive element	part of a light responsive element	part of a light responsive element	part of a light responsive element	part of a conserved DNA module involved in light responsiveness	part of a light responsive element	part of a light responsive element	part of a light responsive element	part of a module for light response	part of a light responsive element	part of a light responsive element	part of a light responsive element	part of a light response element	part of a conserved DNA module involved in light responsiveness	light responsive element	part of a light responsive module	part of a light responsive element	light responsive element	cis-acting regulatory element involved in light responsiveness	part of a light responsive element	part of a light responsive element	light responsive element	part of a light responsive element	part of a light responsive element	part of a light responsive element	part of gapA in (gapA-CMA1) involved with light responsiveness	part of a light responsive element	part of a light responsive element	cis-regulatory element involved in endosperm expression	cis-acting regulatory element required for endosperm expression	cis-acting regulatory element root specific
	Oryza sativa	OsARF1	LOC_Os01g13520.1	87												1				1
		OsARF2	LOC_Os01g48060.1	104		2	4						4							1
		OsARF3	LOC_Os01g54990.1	82		2	3		3				1																												1
		OsARF4	LOC_Os01g70270.1	90			1	1	1				1													1									1
		OsARF6	LOC_Os02g06910.1	88			1	1					1							2		1
		OsARF7	LOC_Os02g35140.1	71
		OsARF8	LOC_Os02g41800.1	94			1		1		1															1				1												1							2
		OsARF9	LOC_Os04g36054.1	111		1	1		4											2
		OsARF10	LOC_Os04g43910.1	108		1			1													1						1										1
		OsARF11	LOC_Os04g56850.1	77			3		1
		OsARF12	LOC_Os04g57610.1	111			2	1					1					1		1		1			1											1
		OsARF14	LOC_Os05g43920.1	144			2	2					2					2				1			1
		OsARF15	LOC_Os05g48870.1	107		1	3	1	1				3									1																		1
		OsARF17	LOC_Os06g46410.1	103				1														1				1				1
		OsARF18	LOC_Os06g47150.1	79		1	3	1	1				1									1
		OsARF22	LOC_Os10g33940.1	118		1	2	1				1	1									1
		OsARF23	LOC_Os11g32110.1	92				1	2				3					2						1	1
		OsARF24	LOC_Os12g29520.1	126		2	2	2	2				3											1	1
		OsARF25	LOC_Os12g41950.1	89				1	1													1			2								1														1
		OsARF26	LOC_Os07g08540.1	86		1		1	1				1												1
	Mean number of different types of cis-element copies in the ARF gene family of Oryza sativa				0	0.6	1.4	0.7	0.95	0	0.05	0.05	1.1	0	0	0.05	0	0.25	0	0.35	0	0.45	0	0.1	0.35	0.15	0	0.05	0	0.1	0	0	0.05	0	0.05	0.05	0	0.05	0	0.05	0.05	0.05	0	0	0	0	0.05	0	0.1
		Cis-element		Total	Box I	G-Box	G-box	GT1-motif	Sp1	rbcS-CMA7a	ACE	ATCT-motif	Box 4	CATT-motif	GAG-motif	I-box	MNF1	MRE	chs-Unit 1 m1	GATA-motif	box II	TCCC-motif	ATC-motif	GA-motif	TCT-motif	LAMP-element	AE-box	Gap-box	L-box	chs-CMA1a	CAG-motif	ATCC-motif	3-AF1 binding site	AT1-motif	GTGGC-motif	4cl-CMA2b	C-box	chs-CMA2a	CG-motif	AAAC-motif	Pc-CMA2c	chs-CMA2b	Pc-CMA2a	ACA-motif	TGG-motif	TGGCA	GCN4_motif	Skn-1_motif	motif I
					light responsive element	cis-acting regulatory element involved in light responsiveness	cis-acting regulatory element involved in light responsiveness	light responsive element	light responsive element	part of a light responsive element	cis-acting element involved in light responsiveness	part of a conserved DNA module involved in light responsiveness	part of a conserved DNA module involved in light responsiveness	part of a light responsive element	part of a light responsive element	part of a light responsive element	light responsive element	MYB binding site involved in light responsiveness	part of a light responsive element	part of a light responsive element	part of a light responsive element	part of a light responsive element	part of a conserved DNA module involved in light responsiveness	part of a light responsive element	part of a light responsive element	part of a light responsive element	part of a module for light response	part of a light responsive element	part of a light responsive element	part of a light responsive element	part of a light response element	part of a conserved DNA module involved in light responsiveness	light responsive element	part of a light responsive module	part of a light responsive element	light responsive element	cis-acting regulatory element involved in light responsiveness	part of a light responsive element	part of a light responsive element	light responsive element	part of a light responsive element	part of a light responsive element	part of a light responsive element	part of gapA in (gapA-CMA1) involved with light responsiveness	part of a light responsive element	part of a light responsive element	cis-regulatory element involved in endosperm expression	cis-acting regulatory element required for endosperm expression	cis-acting regulatory element root specific
	Triticum aestivum	TaARF1	TraesCS1A01G156600.1																	1		1				1
		TaARF2	TraesCS1A01G334900.1			4	7	1	3
		TaARF3	TraesCS1A01G396400.1				1		3							1
		TaARF4	TraesCS2A01G309300.1			1	2		8											1
		TaARF5	TraesCS2A01G491000.1					1	3				1													1
		TaARF6	TraesCS2A01G547800.1				1		3							1
		TaARF7	TraesCS2A01G567300.1						4				2			1						1
		TaARF8	TraesCS3A01G159200.1			3	5						1													1																					1
		TaARF9	TraesCS3A01G246000.1				4		3											1
		TaARF10	TraesCS3A01G292400.1				5	1	6				1
		TaARF11	TraesCS3A01G442000.1			1	1	1	4																																1
		TaARF12	TraesCS3A01G449300.1				1	1	2				2			1						1	1
		TaARF13	TraesCS5A01G038300.1						8							4						1			2		1
		TaARF14	TraesCS6A01G113000.1				3											1																													1
		TaARF15	TraesCS6A01G138600.1			2	2	1	1													2			2								1
		TaARF16	TraesCS6A01G222300.1				2																												1
		TaARF17	TraesCS7A01G160800.1			1	3	1	2							1						1
		TaARF18	TraesCS7A01G252000.1			3	2		2				1							2							1																				1
		TaARF19	TraesCS7A01G416400.1				1		4
		TaARF20	TraesCS7A01G446900.1			1		1	5													1									1
		TaARF21	TraesCS7A01G461700.1					1	3				2							1
		TaARF22	TraesCS1B01G173700.1				3		2											1		1				1
		TaARF23	TraesCS1B01G347900.1			2	6		1
		TaARF24	TraesCS1B01G424700.1													1											2
		TaARF25	TraesCS2B01G326400.1			2	2		7											1		1
		TaARF26	TraesCS2B01G397300.1			1	1		3							1				1																											1
		TaARF27	TraesCS2B01G519200.1						3											2						1
		TaARF28	TraesCS2B01G578500.1				5		7				1			1
		TaARF29	TraesCS3B01G190100.1			3	1						2									1								1																	1
		TaARF30	TraesCS3B01G327000.1				3	1	6				1							1								1
		TaARF31	TraesCS3B01G475800.1			1	4	1	5				1
		TaARF32	TraesCS3B01G486000.1			1	2		2													1			2
		TaARF33	TraesCS5B01G039800.1				1		4							2		1		1					3																		1				5
		TaARF34	TraesCS6B01G141300.1			1	2																		1
		TaARF35	TraesCS6B01G167100.1			2	3	1	2			1	1			1						2				1							1
		TaARF36	TraesCS6B01G258800.1			1	2						1			1
		TaARF37	TraesCS7B01G065800.1				5	1	5							2				1		1
		TaARF38	TraesCS7B01G138900.1					1	2												1		1				1
		TaARF39	TraesCS7B01G316600.1				2		3				2			1		1				1													1
		TaARF40	TraesCS7B01G346700.1				1		4													1					1
		TaARF41	TraesCS7B01G363100.1					1	2			1	2									2																		1
		TaARF42	TraesCS1D01G155100.1			1	1													1	1					1
		TaARF43	TraesCS1D01G337400.1			1	7	1	5
		TaARF44	TraesCS1D01G404400.1			1			1																										1
		TaARF45	TraesCS2D01G307600.1			2	1	2	8			1						1
		TaARF46	TraesCS2D01G376600.1				1		2
		TaARF47	TraesCS2D01G491200.1				1		2													2				1
		TaARF48	TraesCS2D01G548900.1				9		5				1			3
		TaARF49	TraesCS2D01G577800.1					1	4							1						1								1
		TaARF50	TraesCS3D01G166700.1			3	4						1														1			1
		TaARF51	TraesCS3D01G245400.1				3		3											1
		TaARF52	TraesCS3D01G292100.1				3		4											1
		TaARF53	TraesCS3D01G434700.1				2	1	4				1					1
		TaARF54	TraesCS3D01G442000.1				1		1				1												2	1					1
		TaARF55	TraesCS5D01G045700.1						6				1			2				1		1			1																						1
		TaARF56	TraesCS6D01G102300.1				3		1
		TaARF57	TraesCS6D01G127600.1			2	2	1	1							1																	1
		TaARF58	TraesCS6D01G212700.1				5		1
		TaARF59	TraesCS7D01G161900.1			1	3	2	6							3				1
		TaARF60	TraesCS7D01G250100.1				2		1																		1
		TaARF61	TraesCS7D01G409700.1			1	3		1			1				1									1
		TaARF62	TraesCS7D01G436800.1					1	7													2
		TaARF63	TraesCS7D01G449900.1			1	1	1					1						1						1
	Mean number of different types of cis-element copies in the ARF gene family of Triticum aestivum				0	4.3	13.5	2.5	18.5	0	0	0.4	2.7	0	0	3	0	0.5	0.1	1.9	0.2	2.5	0.2	0	1.5	0.9	0.8	0.1	0	0.3	0.2	0	0.3	0	0.3	0	0	0	0	0.1	0.1	0	0.1	0	0	0	1.1	0	0
		Cis-element		Total	Box I	G-Box	G-box	GT1-motif	Sp1	rbcS-CMA7a	ACE	ATCT-motif	Box 4	CATT-motif	GAG-motif	I-box	MNF1	MRE	chs-Unit 1 m1	GATA-motif	box II	TCCC-motif	ATC-motif	GA-motif	TCT-motif	LAMP-element	AE-box	Gap-box	L-box	chs-CMA1a	CAG-motif	ATCC-motif	3-AF1 binding site	AT1-motif	GTGGC-motif	4cl-CMA2b	C-box	chs-CMA2a	CG-motif	AAAC-motif	Pc-CMA2c	chs-CMA2b	Pc-CMA2a	ACA-motif	TGG-motif	TGGCA	GCN4_motif	Skn-1_motif	motif I
					light responsive element	cis-acting regulatory element involved in light responsiveness	cis-acting regulatory element involved in light responsiveness	light responsive element	light responsive element	part of a light responsive element	cis-acting element involved in light responsiveness	part of a conserved DNA module involved in light responsiveness	part of a conserved DNA module involved in light responsiveness	part of a light responsive element	part of a light responsive element	part of a light responsive element	light responsive element	MYB binding site involved in light responsiveness	part of a light responsive element	part of a light responsive element	part of a light responsive element	part of a light responsive element	part of a conserved DNA module involved in light responsiveness	part of a light responsive element	part of a light responsive element	part of a light responsive element	part of a module for light response	part of a light responsive element	part of a light responsive element	part of a light responsive element	part of a light response element	part of a conserved DNA module involved in light responsiveness	light responsive element	part of a light responsive module	part of a light responsive element	light responsive element	cis-acting regulatory element involved in light responsiveness	part of a light responsive element	part of a light responsive element	light responsive element	part of a light responsive element	part of a light responsive element	part of a light responsive element	part of gapA in (gapA-CMA1) involved with light responsiveness	part of a light responsive element	part of a light responsive element	cis-regulatory element involved in endosperm expression	cis-acting regulatory element required for endosperm expression	cis-acting regulatory element root specific
	Setaria italica	SiARF1	Seita.4G262300.1	108			3	1	3													1
		SiARF2	Seita.3G394000.1	101					1																															1
		SiARF3	Seita.1G077200.1	102		1	2	2														2
		SiARF4	Seita.3G020000.1	96			2		6									2				1
		SiARF5	Seita.3G028100.1	83			2															1			1	1																				1
		SiARF6	Seita.1G195500.1	102		1	2		3																1
		SiARF7	Seita.7G108100.1	92			4	2	8
		SiARF8	Seita.3G321500.1	117		1	2		4									1										1
		SiARF9	Seita.5G438100.1	80		1	3		2				1							1		1			1
		SiARF10	Seita.8G135700.1	122			4		5				1			1				1		3
		SiARF11	Seita.5G004300.1	114		3	2	1								1				1					1	1
		SiARF12	Seita.5G321300.1	122		1	3	1	2				2							1
		SiARF13	Seita.3G179300.1	93		1	1		8				1			1				1
		SiARF14	Seita.9G219800.1	112		1	3		4				1
		SiARF15	Seita.1G241500.1	79		2	5									1						1		1	2
		SiARF16	Seita.4G257800.1	93		1	5						2									1
		SiARF17	Seita.5G265200.1	98				1	1													1					1
		SiARF18	Seita.7G169600.1	98		2	3		2									1
	Mean number of different types of cis-element copies in the ARF gene family of Setaria italica				0	0.833333	2.55556	0.444444	2.72222	0	0	0	0.444444	0	0	0.222222	0	0.222222	0	0.277778	0	0.666667	0	0.0555556	0.333333	0.111111	0.0555556	0.0555556	0	0	0	0	0	0	0	0	0	0	0	0.0555556	0	0	0	0	0	0.0555556	0	0	0
		Cis-element		Total	Box I	G-Box	G-box	GT1-motif	Sp1	rbcS-CMA7a	ACE	ATCT-motif	Box 4	CATT-motif	GAG-motif	I-box	MNF1	MRE	chs-Unit 1 m1	GATA-motif	box II	TCCC-motif	ATC-motif	GA-motif	TCT-motif	LAMP-element	AE-box	Gap-box	L-box	chs-CMA1a	CAG-motif	ATCC-motif	3-AF1 binding site	AT1-motif	GTGGC-motif	4cl-CMA2b	C-box	chs-CMA2a	CG-motif	AAAC-motif	Pc-CMA2c	chs-CMA2b	Pc-CMA2a	ACA-motif	TGG-motif	TGGCA	GCN4_motif	Skn-1_motif	motif I
					light responsive element	cis-acting regulatory element involved in light responsiveness	cis-acting regulatory element involved in light responsiveness	light responsive element	light responsive element	part of a light responsive element	cis-acting element involved in light responsiveness	part of a conserved DNA module involved in light responsiveness	part of a conserved DNA module involved in light responsiveness	part of a light responsive element	part of a light responsive element	part of a light responsive element	light responsive element	MYB binding site involved in light responsiveness	part of a light responsive element	part of a light responsive element	part of a light responsive element	part of a light responsive element	part of a conserved DNA module involved in light responsiveness	part of a light responsive element	part of a light responsive element	part of a light responsive element	part of a module for light response	part of a light responsive element	part of a light responsive element	part of a light responsive element	part of a light response element	part of a conserved DNA module involved in light responsiveness	light responsive element	part of a light responsive module	part of a light responsive element	light responsive element	cis-acting regulatory element involved in light responsiveness	part of a light responsive element	part of a light responsive element	light responsive element	part of a light responsive element	part of a light responsive element	part of a light responsive element	part of gapA in (gapA-CMA1) involved with light responsiveness	part of a light responsive element	part of a light responsive element	cis-regulatory element involved in endosperm expression	cis-acting regulatory element required for endosperm expression	cis-acting regulatory element root specific
	Zea mays	ZmARF3	GRMZM2G081158_T01	95			2
		ZmARF5	GRMZM2G153233_T01	106		1		2	1																																						1
		ZmARF6	GRMZM2G078274_T01	112			2		3				1			1		1
		ZmARF7	GRMZM2G034840_T02	82			3		5							1				1
		ZmARF9	GRMZM2G017187_T02	85					3
		ZmARF10	GRMZM2G475263_T01	108			1						2							1		1			1
		ZmARF12	GRMZM2G073750_T01	85			2
		ZmARF13	GRMZM2G338259_T01	98			1		1																1
		ZmARF14	GRMZM2G056120_T01	108			2	1					1									2
		ZmARF15	GRMZM2G437460_T01	85			2		1
		ZmARF16	GRMZM2G378580_T01	96			3		4															1	1
		ZmARF18	GRMZM2G081406_T01	102			1		3													1							1	1
		ZmARF19	GRMZM2G028980_T01	109		2	3	1												1
		ZmARF20	GRMZM2G159399_T01	84			2		1				1
		ZmARF22	AC207656.3_FGT002	71			1		1				2									2									1
		ZmARF23	GRMZM2G317900_T01	129		1	4	1	4				1									1
		ZmARF25	GRMZM2G702026_T01	103		2	2		1																2		1
		ZmARF26	GRMZM2G390641_T01	101		1	4		1			1	1			1				2		1
		ZmARF27	GRMZM2G441325_T01	101			1		1				1													2
		ZmARF28	GRMZM2G030710_T01	91		1	4	2	2				1			1				1		3			3
		ZmARF29	GRMZM2G116557_T04	99			2	1	3													1			1								1
		ZmARF32	GRMZM2G006042_T03	163			1	1	1				2									1						1
		ZmARF34	GRMZM2G086949_T01	93			4													2		1													1
		ZmARF37	GRMZM2G073750_T01	85			2
		ZmARF38	GRMZM5G874163_T03	141			2	1					2
	Mean number of different types of cis-element copies in the ARF gene family of Zea mays				0	0.32	2.04	0.4	1.44	0	0	0.04	0.6	0	0	0.16	0	0.04	0	0.32	0	0.56	0	0.04	0.36	0.08	0.04	0.04	0.04	0.04	0.04	0	0.04	0	0.04	0	0	0	0	0	0	0	0	0	0	0	0.04	0	0
		Cis-element		Total	Box I	G-Box	G-box	GT1-motif	Sp1	rbcS-CMA7a	ACE	ATCT-motif	Box 4	CATT-motif	GAG-motif	I-box	MNF1	MRE	chs-Unit 1 m1	GATA-motif	box II	TCCC-motif	ATC-motif	GA-motif	TCT-motif	LAMP-element	AE-box	Gap-box	L-box	chs-CMA1a	CAG-motif	ATCC-motif	3-AF1 binding site	AT1-motif	GTGGC-motif	4cl-CMA2b	C-box	chs-CMA2a	CG-motif	AAAC-motif	Pc-CMA2c	chs-CMA2b	Pc-CMA2a	ACA-motif	TGG-motif	TGGCA	GCN4_motif	Skn-1_motif	motif I
					light responsive element	cis-acting regulatory element involved in light responsiveness	cis-acting regulatory element involved in light responsiveness	light responsive element	light responsive element	part of a light responsive element	cis-acting element involved in light responsiveness	part of a conserved DNA module involved in light responsiveness	part of a conserved DNA module involved in light responsiveness	part of a light responsive element	part of a light responsive element	part of a light responsive element	light responsive element	MYB binding site involved in light responsiveness	part of a light responsive element	part of a light responsive element	part of a light responsive element	part of a light responsive element	part of a conserved DNA module involved in light responsiveness	part of a light responsive element	part of a light responsive element	part of a light responsive element	part of a module for light response	part of a light responsive element	part of a light responsive element	part of a light responsive element	part of a light response element	part of a conserved DNA module involved in light responsiveness	light responsive element	part of a light responsive module	part of a light responsive element	light responsive element	cis-acting regulatory element involved in light responsiveness	part of a light responsive element	part of a light responsive element	light responsive element	part of a light responsive element	part of a light responsive element	part of a light responsive element	part of gapA in (gapA-CMA1) involved with light responsiveness	part of a light responsive element	part of a light responsive element	cis-regulatory element involved in endosperm expression	cis-acting regulatory element required for endosperm expression	cis-acting regulatory element root specific
	Sorghum bicolor	SbARF1	Sobic.001G217300.1	79		1	1	1	3				5
		SbARF2	Sobic.002G290600.1	97		1	5		3				2																					1
		SbARF3	Sobic.003G003800.1	105		2	1	1	3			1	2							3		2			1		1
		SbARF4	Sobic.003G251700.1	76					1																									1
		SbARF5	Sobic.003G298600.1	101			3	1			1		2																	1
		SbARF6	Sobic.003G411900.1	95			1	1	3											1									1
		SbARF8	Sobic.004G051900.1	98		1	2	1	1
		SbARF9	Sobic.004G178500.1	103		1	1		4				1											1	2
		SbARF10	Sobic.004G221400.1	88			3					1
		SbARF11	Sobic.005G132000.1	99		1	3		1				1					1				1
		SbARF12	Sobic.006G089500.1	85			1		5
		SbARF13	Sobic.006G149600.1	111		1	2		1				1								1													1
		SbARF14	Sobic.006G255300.1	76			3		5							1						1
		SbARF15	Sobic.006G262100.1	103			2		1				1			1		1						1										1	1														1
		SbARF18	Sobic.008G096000.1	137		1	3	1	1																1									1
		SbARF19	Sobic.008G169400.1	90			2		1				2												1															1
		SbARF20	Sobic.009G196900.1	128		1		1				1	1
		SbARF21	Sobic.009G231800.1	121		1	3		8				1									2		1										1
		SbARF23	Sobic.010G229000.1	74			1	1	3
		SbARF24	Sobic.010G236300.1	69		1	2						2																		1
		SbARF26	Sobic.009G231800.1	121		1	3		8				1									2		1										1
	Mean number of different types of cis-element copies in the ARF gene family of Sorghum bicolor				0	0.619048	2	0.380952	2.47619	0	0.047619	0.142857	1.04762	0	0	0.0952381	0	0.0952381	0	0.190476	0.047619	0.380952	0	0.190476	0.238095	0	0.047619	0	0.047619	0.047619	0.047619	0	0	0.333333	0.047619	0	0	0	0	0.047619	0	0	0	0	0	0	0	0	0.047619
		Cis-element		Total	Box I	G-Box	G-box	GT1-motif	Sp1	rbcS-CMA7a	ACE	ATCT-motif	Box 4	CATT-motif	GAG-motif	I-box	MNF1	MRE	chs-Unit 1 m1	GATA-motif	box II	TCCC-motif	ATC-motif	GA-motif	TCT-motif	LAMP-element	AE-box	Gap-box	L-box	chs-CMA1a	CAG-motif	ATCC-motif	3-AF1 binding site	AT1-motif	GTGGC-motif	4cl-CMA2b	C-box	chs-CMA2a	CG-motif	AAAC-motif	Pc-CMA2c	chs-CMA2b	Pc-CMA2a	ACA-motif	TGG-motif	TGGCA	GCN4_motif	Skn-1_motif	motif I
					light responsive element	cis-acting regulatory element involved in light responsiveness	cis-acting regulatory element involved in light responsiveness	light responsive element	light responsive element	part of a light responsive element	cis-acting element involved in light responsiveness	part of a conserved DNA module involved in light responsiveness	part of a conserved DNA module involved in light responsiveness	part of a light responsive element	part of a light responsive element	part of a light responsive element	light responsive element	MYB binding site involved in light responsiveness	part of a light responsive element	part of a light responsive element	part of a light responsive element	part of a light responsive element	part of a conserved DNA module involved in light responsiveness	part of a light responsive element	part of a light responsive element	part of a light responsive element	part of a module for light response	part of a light responsive element	part of a light responsive element	part of a light responsive element	part of a light response element	part of a conserved DNA module involved in light responsiveness	light responsive element	part of a light responsive module	part of a light responsive element	light responsive element	cis-acting regulatory element involved in light responsiveness	part of a light responsive element	part of a light responsive element	light responsive element	part of a light responsive element	part of a light responsive element	part of a light responsive element	part of gapA in (gapA-CMA1) involved with light responsiveness	part of a light responsive element	part of a light responsive element	cis-regulatory element involved in endosperm expression	cis-acting regulatory element required for endosperm expression	cis-acting regulatory element root specific
Dicots	Arabidopsis thaliana	AtARF1	AT1G59750.1	67									1					1							1								1
		AtARF2	AT5G62000.1	93			3	1												1		1			1
		AtARF3	AT2G33860.1	120			1					2	1														2											1
		AtARF4	AT5G60450.1	118		1	1											1				2			1		1																				1
		AtARF5	AT1G19850.1	101			1	1					1							2
		AtARF6	AT1G30330.2	94			2						1												1		1			1
		AtARF8	AT5G37020.1	79																		1		1			2																	1
		AtARF9	AT4G23980.1	114		1							1																	1																	1
		AtARF10	AT2G28350.1	83				3					1					1									1			1
		AtARF11	AT2G46530.3	97		4	3	2					1												2	1
		AtARF14	AT1G35540.1	118		1	2						4											1			1
		AtARF16	AT4G30080.1	105		2	2					1	3												2
		AtARF17	AT1G77850.1	78			1	1					2			1		1							3
		AtARF18	AT3G61830.1	95		2	1	1														1
		AtARF21	AT1G34410.1	117			1	1				1	5																																		1
		AtARF22	AT1G34390.1	129		1		1				1	7			1									1					1																	1
	Mean number of different types of cis-element copies in the ARF gene family of Arabidopsis thaliana				0	0.75	1.125	0.6875	0	0	0	0.3125	1.75	0	0	0.125	0	0.25	0	0.1875	0	0.3125	0	0.125	0.75	0.0625	0.5	0	0	0.25	0	0	0.0625	0	0	0	0	0.0625	0	0	0	0	0	0.0625	0	0	0.25	0	0
[truncated: 116 more columns]

## Sheet: Table S7
Table S7 | Sequences of primers for qRT-PCR
Gene Name	Locus name	Forward primer (5’-3’)	Reverse primer (5’-3’)
Ubiqutin	Bradi3g20790	GGCCTTGGTCCATACACCTC	GAAGTTCGACCAGCTGACCA
BdARF1	Bradi4g01730	TTGAATTGGGTGCTGCAAGC	GGCTGCAGCGAAAAATCCAA
BdARF2	Bradi1g32547	CCTTTGAGATCAGGCTGGCA	CATAGTCGTCGCAGCTGCTA
BdARF3	Bradi3g04920	ACAGTCACAGCACCAACACA	TTTTGCTGCTGTGAGAACGC
BdARF4	Bradi5g25767	ATGTGGCTGAGAGGAGTTGC	AGGATGGATGGAGCCTCTGT
BdARF5	Bradi5g25157	GACCTTTGGCGTTCTGAGGA	GAGACGGCAGATTCGGGTAG
BdARF6	Bradi3g45880	TATGGCAGTTGGAAGGGCAG	GTCATCCCCAACCAGCATCA
BdARF7	Bradi4g17410	AACCTCCGACACAAGAGCTG	ACGGAACATTGGTTTGCTGC
BdARF8	Bradi5g10950	GAGCTATGGCATGCTTGTGC	GTCAAGCTGCTGGTTTGTGG
BdARF9	Bradi4g07470	CATCTTCAGAGGCCAGCCAA	GCTGTTGCAAGGACACCAAG
BdARF10	Bradi2g59480	GATACAGCGAGTGCCCCTAC	GCACCATGGGACTTGCTTTG
BdARF11	Bradi2g16610	TTGGCATCTCCCTTGCAGAG	CATTGTTGGACGTCGATCGC
BdARF12	Bradi2g50120	TCCCGAATGCTGCAGATGTT	GAAACCTCCACTTCGCTCCA
BdARF13	Bradi2g46190	GGGTCCAGAGCATGAACCAA	GACAGGTGCCGTGAACTGTA
BdARF14	Bradi2g08120	CCGTGGTGCTGAATTCTCCT	CTTTCTGGTCTGACGGCTGT
BdARF15	Bradi2g19867	GGAGGCCATCGATTCGACAT	CCCAAACAACTCAAGCAGCC
BdARF16	Bradi3g28950	TTCACCGTGGAGACTTCTGC	TTTCGTGGTGGAGAGAACGG
BdARF17	Bradi3g49320	GACTCGTCCCGTATCAGCTG	TTCACGTTCTGGAGCAGGTC
BdARF18	Bradi5g15904	AACAGCACGTCCTCTTGGAG	GACATGCGGGAGTAGAGCTC
BdARF19	Bradi1g33160	GACCCAATCAGATGGCCCAA	CAAGATGAATGGCCGGCATG
